# Supplementary material for: Low level of anthropization linked to harsh vertebrate biodiversity declines in Amazonia
Source: Nat Commun. 2022 Jun 7;13:3290. doi: 10.1038/s41467-022-30842-2 (PMC9174194; doi:10.1038/s41467-022-30842-2)
Supplement: Supplementary file 4 — Supplementary Data 1 [file 41467_2022_30842_MOESM4_ESM.xlsx]

## Sheet: Fish
(a). Fish coordinates on the PCoA and occurrence percentages
Species	Axis 1	Axis 2	Occurrence in non-deforested sites (%)	Occurence in deforested sites (%)
Acestrorhynchus falcatus	0.0235658	0.116166	0.870647	0.855365
Acnodon oligacanthus	-0.0745751	-0.138227	0.456053	1.24417
Aequidens tetramerus	0.137298	0.170222	1.28524	0.622084
Ageneiosus inermis	-0.0153214	0.179204	1.07794	0.622084
Anablepsoides lungi	0.0136497	0.160858	0.0414594	0.155521
Ancistrus aff temminckii	0.25426	-0.207548	0.870647	0.466563
Ancistrus cf leucostictus	0.239767	-0.201914	0.497512	0.622084
Anostomus brevior	-0.143319	0.0943951	1.45108	0.699844
Astyanax bimaculatus	-0.195636	-0.0285303	0.0414594	0
Auchenipterus nuchalis	-0.0941026	0.0125446	0.165837	0.855365
Batrochoglanis raninus	0.176912	0.0430191	0.497512	0.388802
Bivibranchia bimaculata	-0.14923	-0.0933578	0.538972	1.16641
Bivibranchia simulata	-0.124845	-0.0676695	0.787728	0.466563
Boulengerella cuvieri	-0.0866721	0.119752	0.66335	0.544323
Brachyhypopomus beebei	0.120436	0.14166	0.538972	0.311042
Brycon falcatus	-0.189491	-0.0207009	0.538972	0.933126
Brycon pesu	-0.158268	-0.0244926	0.538972	1.01089
Bryconamericus aff hyphesson	-0.123434	-0.0761614	0.829187	0.466563
Bryconamericus guyanensis	-0.163255	-0.0206574	0.207297	0.233281
Bryconops affinis	-0.171643	-0.0251892	0.165837	0
Bryconops cyrtogaster	-0.161982	-0.0378877	0.995025	0.544323
Caenotropus maculosus	-0.0774983	-0.0137751	0.538972	0.855365
Callichthys callichthys	0.0584686	-0.0466531	0.912106	0.466563
Chalceus macrolepidotus	-0.162014	-0.0148859	0.538972	0.855365
Characidium zebra	-0.0380944	-0.0569135	0.995025	0.622084
Charax gibbosus	-0.14866	0.0863765	0	0.466563
Charax niger	-0.159608	0.0957027	0.538972	0.233281
Chasmocranus brevior	0.137478	-0.000908563	0.0829187	0
Chasmocranus longior	0.149547	-0.0269426	1.3267	0.855365
Chilodus zunevei	-0.183331	-0.0807148	1.1194	0.388802
Cichla ocellaris	0.0269024	0.0564895	0.538972	0.777605
Cichlasoma bimaculatum	0.128785	0.188477	0	0.0777605
Cleithracara maronii	0.119739	0.170325	0.0414594	0
Copella carsevennensis	-0.126627	-0.00385312	0.621891	0.0777605
Corydoras aff guianensis	0.0868199	-0.162639	0	0.466563
Corydoras amapaensis	0.0935277	-0.173174	0.912106	0.544323
Corydoras geoffroy	0.0870762	-0.143862	0.414594	0.0777605
Corydoras oiapoquensis	0.0614523	-0.137511	0.995025	0.544323
Creagrutus melanzonus	-0.086208	0.0383583	0.373134	0.855365
Crenicichla albopunctata	0.0726432	0.240778	0.456053	0.544323
Crenicichla johanna	0.0933162	0.24474	0.995025	0.544323
Crenicichla multispinosa	0.175202	0.180633	0.538972	1.24417
Crenicichla saxatilis	0.10309	0.217806	0.995025	0.388802
Cteniloricaria platystoma	0.13749	-0.178101	0.456053	0.933126
Curimata cyprinoides	-0.165249	-0.0550239	0	0.311042
Cynopotamus essequibensis	-0.0866193	0.0403646	0.373134	0.388802
Cyphocharax aff spilurus	-0.185288	-0.040183	1.16086	1.55521
Cyphocharax gouldingi	-0.180337	-0.0424195	0.953566	0.544323
Cyphocharax spilurus	-0.193492	-0.0518365	0.580431	1.47745
Doras carinatus	0.0505585	-0.102552	1.20232	1.63297
Doras micropoeus	0.0629211	-0.141089	0.538972	1.24417
Eigenmannia virescens	-0.0785634	0.0312192	1.534	2.02177
Electrophorus electricus	0.113742	0.252257	0.538972	0.933126
Eleotris pisonis	-0.0226096	0.103702	0	0.0777605
Erythrinus erythrinus	-0.0486096	0.135502	0.248756	0.155521
Farlowella reticulata	0.233117	-0.144418	0.870647	0.233281
Galeocharax aff gulo	-0.10024	0.0333897	0.538972	0.466563
Gasteropelecus sternicla	-0.0815974	-0.0340536	0.497512	0.699844
Geophagus camopiensis	0.247273	0.124569	0.787728	0.544323
Geophagus harreri	0.205541	0.168002	0.373134	1.16641
Geophagus surinamensis	0.219411	0.144755	0.538972	1.47745
Glanidium leopardum	-0.020508	0.0417967	1.03648	0.466563
Guianacara geayi	0.166895	0.122924	0.953566	0.544323
Guianacara owroewefi	0.20523	0.109242	0.538972	1.24417
Guyanancistrus brevispinis	0.218284	-0.124308	0.912106	0.466563
Guyanancistrus longispinis	0.294738	-0.0815326	0.995025	0.544323
Guyanancistrus niger	0.285764	-0.082677	0.870647	0.544323
Gymnotus carapo	0.0346222	0.124342	1.40962	0.855365
Gymnotus coropinae	0.0188345	0.0726033	1.3267	0.544323
Harttia fowleri	0.181829	-0.318917	0.995025	0.544323
Harttia guianensis	0.167496	-0.283946	0.538972	1.08865
Hemiancistrus medians	0.251984	-0.150517	0.538972	1.08865
Hemibrycon surinamensis	-0.135603	-0.0655859	0.124378	0
Hemiodus aff unimaculatus	-0.133011	-0.0987516	0.580431	0.233281
Hemiodus quadrimaculatus	-0.130921	-0.0619828	0.373134	1.16641
Hemiodus unimaculatus	-0.123313	-0.0829193	0.538972	1.16641
Heptapterus bleekeri	0.152067	0.0159138	0.373134	0.311042
Hoplerythrinus unitaeniatus	-0.0267142	0.141425	1.03648	0.622084
Hoplias aimara	-0.0544572	0.167087	1.45108	2.09953
Hoplias malabaricus	-0.0147273	0.126431	1.28524	0.855365
Hyphessobrycon roseus	-0.183934	-0.0414812	0.124378	0.0777605
Hyphessobrycon takasei	-0.185967	-0.0366634	0.0829187	0
Hypomasticus despaxi	-0.116379	0.0634188	0.538972	0.933126
Hypopomus artedi	0.121162	0.136736	1.07794	1.32193
Hypostomus gymnorhynchus	0.212576	-0.122013	1.45108	2.02177
Hypostomus plecostomus	0.225924	-0.126761	0.953566	0.855365
Ituglanis amazonicus	-0.107528	-0.0669213	0.456053	0.0777605
Ituglanis nebulosus	-0.07098	-0.064929	0.0829187	0
Japigny kirschbaum	0.0578247	0.127452	1.03648	0.699844
Jupiaba keithi	-0.182399	-0.0354785	1.1194	0.855365
Jupiaba maroniensis	-0.201672	-0.0262643	0.0414594	0
Jupiaba ocellata	-0.158007	-0.0680346	0.746269	0.466563
Krobia aff guianensis sp1	0.12607	0.192466	0.0414594	0
Krobia aff guianensis sp2	0.168485	0.181463	0.621891	0.466563
Krobia itanyi	0.134077	0.192951	0.538972	0.622084
Leporinus acutidens	-0.118037	0.0810728	0.497512	0.311042
Leporinus fasciatus	-0.047298	0.00936083	0.538972	1.47745
Leporinus friderici	-0.0863355	0.0794782	0.953566	1.78849
Leporinus lebaili	-0.0636629	0.0337851	0.538972	1.47745
Lithoxus planquettei	0.26582	-0.152296	0.331675	0.466563
Lithoxus stocki	0.231478	-0.14707	0.124378	0.155521
Loricaria aff parnahybae	0.233122	-0.126282	0.207297	0.233281
Loricaria cataphracta	0.214265	-0.116844	0.66335	0.311042
Mastiglanis cf asopos	0.0280377	0.0534187	0.290216	0
Melanocharacidium blennioides	0.0464161	-0.126264	0.497512	0.855365
Melanocharacidium dispilomma	0.054273	-0.141668	0.66335	0.466563
Metaloricaria paucidens	0.139359	-0.282477	0.538972	0.933126
Microcharacidium eleotrioides	0.0173475	-0.104288	0.66335	0.0777605
Moenkhausia aff grandisquamis	-0.185067	-0.0243512	0.0414594	0.0777605
Moenkhausia aff intermedia	-0.209408	-0.0314941	0.746269	0.155521
Moenkhausia georgiae	-0.186174	-0.0319606	1.36816	1.01089
Moenkhausia inrai	-0.220833	-0.0271021	0.0414594	0
Moenkhausia lata	-0.254704	0.0106296	0.870647	0.544323
Moenkhausia moisae	-0.178762	-0.0352056	0.290216	0.155521
Moenkhausia oligolepis	-0.202481	-0.0169232	1.36816	0.699844
Myloplus rhomboidalis	-0.137081	-0.0744905	1.3267	1.71073
Myloplus rubripinnis	-0.155125	-0.0876103	0.746269	0.544323
Nannacara aureocephalus	0.130678	0.162682	0.0414594	0
Nannostomus bifasciatus	-0.081054	0.00985096	0.0414594	0.311042
Otocinclus mariae	0.0799011	-0.18613	0.829187	0.233281
Pachypops fourcroi	-0.128994	-0.00687562	0.290216	0.544323
Parodon guyanensis	0.0461289	-0.188242	1.45108	0.777605
Phenacogaster wayampi	-0.162853	0.0552443	0.829187	0.466563
Phenacogaster wayana	-0.146365	0.0736899	0.456053	0.311042
Phenacorhamdia tenuis	0.136321	-0.0200299	0.912106	0.466563
Pimelabditus moli	0.125592	-0.0237802	0.331675	0.233281
Pimelodella cristata	0.0733716	-0.0740096	1.49254	1.24417
Pimelodella procera	0.0807632	-0.06438	0.207297	0
Pimelodus blochii	-0.0308767	-0.0255572	0	0.155521
Pimelodus ornatus	-0.0229507	-0.0829245	1.45108	1.78849
Plagioscion squamosissimus	-0.0626661	0.137292	0.414594	1.32193
Platydoras costatus	0.116248	0.0397742	0.538972	1.24417
Polycentrus schomburgkii	0.0544292	0.182133	0	0.0777605
Poptella brevispina	-0.170797	-0.0425671	1.28524	0.699844
Potamotrygon orbignyi	0.121739	-0.0889146	0.290216	0.155521
Pristobrycon striolatus	-0.151258	-0.0710091	0.414594	0
Prochilodus rubrotaeniatus	-0.166832	-0.0511834	1.1194	1.78849
Pseudancistrus barbatus	0.186978	-0.272903	1.28524	1.86625
Pseudopimelodus bufonius	0.0772472	0.0411222	0.538972	0.388802
Pseudoplatystoma fasciatum	0.0237063	0.10255	1.40962	1.94401
Pyrrhulina filamentosa	-0.095264	-0.0137133	0.0414594	0.0777605
Retroculus septentrionalis	0.237491	0.144	0.580431	0.466563
Rhamdia quelen	0.113631	0.112059	0.0414594	0
Rhamphichthys rostratus	0.0765598	0.168831	0.497512	1.16641
Rineloricaria nsp1 aff stewarti	0.254027	-0.134743	0.331675	0.155521
Roeboexodon geryi	-0.135825	0.0798223	0.456053	0.0777605
Satanoperca rhynchitis	0.220842	0.150899	0.580431	0.544323
Serrapinnus gracilis	-0.169112	-0.0163757	0.124378	0
Serrasalmus eigenmanni	-0.204475	-0.00550799	1.36816	0.544323
Serrasalmus rhombeus	-0.125376	-0.0486309	0.538972	1.47745
Steindachnerina varii	-0.195763	-0.0364157	0.912106	0.622084
Sternopygus macrurus	0.103518	0.186434	1.45108	1.47745
Synbranchus marmoratus	0.186366	0.124815	0.497512	1.08865
Tatia brunnea	-0.00728089	0.0820381	0.207297	0.0777605
Tatia intermedia	-0.0204847	0.0810709	0.0414594	0
Tetragonopterus chalceus	-0.175501	-0.0338446	0.538972	0.544323
Thayeria ifati	-0.183863	-0.0374127	0.0829187	0
Tometes trilobatus	-0.0244132	-0.0245661	0.787728	0.466563

## Sheet: Mammals
(b). Mammal coordinates on the PCoA and occurrence percentages
Species	Axis 1	Axis 2	Occurrence in non-deforested sites (%)	Occurrence in deforested sites (%)
Alouatta seniculus	0.00297308	0.0851418	1.62162	1.34529
Ateles paniscus	-0.0832756	0.00752512	2.16216	0.896861
Caluromys philander	-0.262484	-0.0584158	1.08108	0.44843
Cebus olivaceus	-0.197564	-0.161654	2.7027	3.13901
Chironectes minimus	-0.0300171	-0.32599	0.540541	0.44843
Coendou prehensilis	0.052132	0.228898	0.27027	0
Cuniculus paca	0.103776	0.0316991	2.16216	4.4843
Dasyprocta leporina	0.171396	0.101896	4.05405	6.27803
Dasypus kappleri	0.0471996	-0.307725	1.62162	0.896861
Didelphis imperfecta	-0.220678	0.115283	0.27027	0
Echimys chrysurus	0.0055012	0.244346	0.810811	0
Eira barbara	-0.0994785	-0.100437	0	0.44843
Hydrochoerus hydrochaeris	0.40737	-0.0829244	5.13514	5.8296
Lontra longicaudis	0.332837	-0.225469	2.16216	1.79372
Makalata didelphoides	-0.0481379	0.187298	10.2703	13.9013
Marmosa lepida	-0.352658	-0.0702645	0.810811	0.44843
Marmosa murina	-0.290679	-0.0769286	0.810811	1.34529
Marmosops parvidens	-0.267146	0.0288814	0.27027	0
Mazama americana	0.332314	0.155808	1.62162	2.69058
Mazama nemorivaga	0.329235	0.157102	2.16216	2.24215
Metachirus nudicaudatus	-0.346774	-0.106492	0.810811	0
Micoureus demerarae	-0.228426	-0.0299197	0.810811	0.896861
Myoprocta acouchy	0.187318	0.150168	1.62162	1.34529
Myrmecophaga tridactyla	0.310299	-0.236498	7.2973	4.03587
Nasua nasua	-0.207692	-0.147777	0.540541	0.44843
Oecomys auyantepui	-0.098088	0.345451	0.27027	0
Oecomys bicolor	-0.0190289	0.279762	0.540541	0
Oecomys rex	-0.0428149	0.346851	0.27027	0
Oecomys rutilus	-0.0428149	0.346851	2.7027	1.34529
Panthera onca	0.318906	-0.0861571	0.810811	0
Pecari tajacu	0.288439	0.0796967	2.43243	3.13901
Philander opossum	-0.261043	-0.0767884	4.32432	4.03587
Pithecia pithecia	0.0145135	0.176242	0.27027	0.44843
Potos flavus	-0.238644	-0.105968	5.67568	5.8296
Priodontes maximus	0.0758961	-0.10659	0.27027	3.13901
Procyon cancrivorus	-0.236193	-0.0935694	0.540541	0
Pteronura brasiliensis	0.194168	-0.347436	2.43243	1.34529
Saguinus midas	-0.0730006	0.0226647	1.89189	2.24215
Saimiri sciureus	-0.0874037	0.00469755	2.97297	1.34529
Sapajus apella	-0.191786	-0.135138	4.32432	4.93274
Sciurillus pusillus kuhlii	0.0699193	0.225222	0	0.44843
Sciurus aestuans	-0.156311	-0.0459306	0.27027	0
Speothos venaticus	0.178085	-0.0565363	0.27027	0
Tamandua tetradactyla	0.0193315	-0.150674	5.40541	5.8296
Tapirus terrestris	0.425845	-0.141559	10	10.3139
Tayassu pecari	0.214683	-0.0446413	2.7027	2.24215
