# Supplementary material for: Low level of anthropization linked to harsh vertebrate biodiversity declines in Amazonia
Source: Nat Commun. 2022 Jun 7;13:3290. doi: 10.1038/s41467-022-30842-2 (PMC9174194; doi:10.1038/s41467-022-30842-2)
Supplement: Supplementary file 5 — Supplementary Data 2 [file 41467_2022_30842_MOESM5_ESM.xlsx]

## Sheet: Table S5 Site metadata
Site metadata.
Site_sampling_event	Site_abbreviation	Drainage_basin	Longitude	Latitude	Fish	Mammals	Species_richness_mammals	Species_richness_fish	Functional_richness_mammals	Functional_richness_fish	Strahler	Elevation_m	Width_m	Conductivity_micro_S	Temperature_C	pH	Turbidity	Upstream_catchment_area_km	Distance_to_the_sea_km	Deforestation_0.5km	Deforestation_1.5km	Deforestation_3km	Deforestation_5km	Deforestation_10km	Deforestation_15km	Deforestation_20km	Deforestation_30km	Deforestation_40km	Deforestation_50km	Deforestation_60km	Deforestation_70km	Deforestation_80km	Deforestation_90km
yalou_patapte_aval	M1	Maroni	-54.3437	2.54171	1	1	12	81	0.563322	0.538101	5	153	34	21.5	28.9	6.81	13.26	1713.01	483.16	0	0	0	0	0	0	0	0	0	0	0	0	0	0
olemari_aval	M10	Maroni	-54.1559	3.23059	1	1	10	66	0.480668	0.536347	7	131	189	20.4	30.4	6.68	11.1	9336.91	377.617	0	0.21102	0.143248	0.0778251	0.0765698	0.0627269	0.0661017	0.380107	0.372864	0.272842	0.213115	0.18297	0.169837	0.167124
pidima_amont	M11	Maroni	-54.1225	3.27109	1	1	5	56	0.476385	0.615888	7	131	195	20.3	30.7	6.78	11.44	9396.2	373.174	1.25829	0.490305	1.15069	1.04524	0.34672	0.201849	0.138476	0.15746	0.44121	0.323173	0.243798	0.198808	0.1797	0.172585
marouini_amont_cascades	M12	Maroni	-54.0679	3.29056	1	1	3	53	0.118433	0.423841	6	114	70	25.2	30.8	7.19	5.95	5019.7	363.182	14.1522	5.12405	4.31853	1.72476	0.465205	0.239698	0.162483	0.0980993	0.112265	0.104455	0.106148	0.118895	0.147748	0.165695
antecume_aval	M13	Maroni	-54.0688	3.31302	1	1	9	54	0.374905	0.443407	7	101	160	20.4	30.8	7.19	12.51	14594.7	359.638	5.77925	14.663	13.4463	8.46714	2.73039	1.25509	0.700566	0.353062	0.324056	0.36501	0.286535	0.233478	0.213237	0.200736
lipo_lipo_aval	M14	Maroni	-54.066	3.32994	1	1	7	55	0.342033	0.544413	7	111	176	21.1	31.1	7.34	10.65	14616.9	358.022	32.8152	12.6044	14.2867	10.653	4.2867	1.90552	1.0452	0.503385	0.360015	0.426483	0.329893	0.265365	0.237174	0.216734
talwen_aval	M15	Maroni	-54.0307	3.40688	1	1	4	52	0.309509	0.555118	7	109	344	21.6	31.1	7.11	8.72	14852.3	347.676	1.58905	7.1845	9.64809	6.59151	3.08919	3.20052	2.28778	1.11992	0.668573	0.54554	0.509631	0.396739	0.322386	0.283457
tampock	M16	Maroni	-53.9848	3.44833	1	1	4	42	0.217673	0.359202	3	115	111	32.8	30.8	7.02	22.3	19.5464	342.302	5.96484	0.680348	0.214468	0.206849	0.287986	0.287986	0.287986	0.287986	0.287986	0.287986	0.287986	0.287986	0.287986	0.287986
elae	M17	Maroni	-54.0046	3.46481	1	1	2	31	NA	0.204744	8	109	425	26.1	30	6.96	16.54	22831.7	338.185	18.9787	6.5834	2.69971	3.33464	2.11451	1.87631	1.65321	1.19437	0.77589	0.600763	0.544681	0.453855	0.385643	0.337165
barkarel	M18	Maroni	-54.0007	3.56773	1	1	6	36	0.333003	0.319683	8	102	186	24.6	31.3	7.15	14.45	23230.1	325.811	0.394806	0.496938	0.442708	1.69481	1.678	1.70745	2.03903	2.02132	1.49634	1.06014	0.785736	0.700377	0.56657	0.479508
maripassoula_amont	M19	Maroni	-54.0161	3.65037	1	1	7	52	0.413243	0.484688	8	97	275	26	31.1	7.06	15.5	27755.5	312.791	33.3208	33.5178	16.8161	8.95468	4.79574	3.03352	1.88468	1.9384	1.56277	1.22015	1.31668	1.09944	0.929892	0.784378
entre_yalou_et_kibo	M2	Maroni	-54.3225	2.59686	1	1	12	82	0.573007	0.677565	5	157	58	21.6	27.9	6.73	12.8	1800.79	475.855	0	0	0	0	0	0	0	0	0	0	0	0	0	0
inini_aval_saut_sonnelle	M20	Maroni	-53.9899	3.65833	1	1	8	49	0.418261	0.34901	6	111	62	44.8	29.5	6.98	32.3	4413.28	317.102	10.5301	2.91962	1.81971	2.57523	4.31549	1.96857	1.35335	1.23923	0.954486	1.08839	1.64048	1.46489	1.32545	1.22222
papaichton_amont_2017	M21	Maroni	-54.0992	3.74339	1	1	6	42	0.242182	0.365674	8	94	354	25.5	30.6	7.02	23.5	28110.2	292.957	0	0.0353716	3.28605	4.49478	13.6666	13.2643	9.87563	5.52047	3.81238	2.76999	2.08672	1.92934	1.61992	1.31395
papaichton_aval_2017	M22	Maroni	-54.1951	3.82862	1	1	4	34	0.118706	0.265104	8	94	371	25.9	30.8	7.08	21	29386.2	275.428	4.06094	8.10538	8.50526	5.06024	4.25113	3.01542	3.90987	5.53245	4.0315	3.07897	2.43178	1.95553	1.85585	1.58261
abatis_kotica_amont	M23	Maroni	-54.2628	3.91252	1	1	5	42	0.344955	0.420846	8	79	285	26.6	33.4	7.64	17.37	29590.4	260.374	0	0.371867	0.691382	0.453202	1.66956	2.40597	2.84251	2.704	4.70871	3.78005	2.96498	2.38598	1.92366	1.83026
abatis_kotica_aval	M24	Maroni	-54.3076	3.98768	1	1	7	46	0.372167	0.441016	8	69	162	26.5	30.5	7.27	16.72	29947.6	249.548	0	0	0.025938	0.148958	1.1462	0.632253	0.947656	1.72513	2.0607	3.82398	3.18642	2.58048	2.15655	1.84053
lioni	M25	Maroni	-54.3439	4.0932	1	1	7	42	0.499582	0.315977	8	56	482	27	30.7	7.16	13.6	30157.4	233.041	13.0026	1.84284	1.38476	2.11545	2.05837	0.924958	0.928649	0.835695	1.56312	1.61634	3.34662	2.98705	2.48901	2.11419
amont_grand_santi	M26	Maroni	-54.3962	4.2065	1	1	3	33	0.196925	0.271093	8	53	400	27.5	30.5	7.14	12.58	33807.2	214.727	0.347333	9.31845	12.8443	10.4465	7.0404	5.29908	4.08349	2.52363	1.92472	1.6976	1.50391	2.05141	2.10252	1.82563
aval_grand_santi	M27	Maroni	-54.3934	4.29452	1	1	4	44	0.23467	0.398205	8	53	335	27.8	30.8	7.24	19.5	33958.4	205.899	12.3385	39.212	34.3443	26.6525	13.9318	11.2263	8.62167	5.70724	3.97515	2.80943	2.43511	2.04141	2.62477	2.32625
abounami	M28	Maroni	-54.4029	4.39803	1	1	8	46	0.402216	0.290406	6	55	78	50	30.6	7.22	126	3297.38	190.439	4.61559	9.75953	7.04978	9.69139	9.11919	6.15683	4.86176	2.96153	2.19917	1.77363	1.30119	1.0366	0.877135	0.840273
kapassi_tabiki	M29	Maroni	-54.443	4.44004	1	1	4	39	0.209095	0.353534	8	31	800	24.3	32.4	7.05	13.04	56915	184.284	0	13.1415	6.94722	4.21511	8.46511	7.73973	7.85752	6.64923	4.57498	3.42772	2.63335	2.12701	2.13443	1.91055
kibo_isoula_amont	M3	Maroni	-54.2932	2.6567	1	1	20	83	0.672966	0.725144	5	151	72	21.4	28.4	6.61	10.62	2008.43	467.327	0	0	0	0	0	0	0	0	0	0	0	0	0	0
crique_beiman	M30	Maroni	-54.4024	4.61012	1	1	2	5	NA	NA	5	39	44	54.6	29.7	6.94	406	1423.16	164.644	15.0043	22.5576	16.9586	8.59241	6.10306	4.69856	3.09381	2.21892	1.63112	1.28874	1.25049	1.25049	1.25049	1.25049
gaan_tabiki	M31	Maroni	-54.4258	4.67003	1	1	2	36	NA	0.280459	8	19	300	25.8	31.8	7.17	13.11	59157.8	152.908	0.671034	1.97833	3.86273	3.03622	4.56146	6.31898	4.72246	4.36245	4.43925	4.34024	3.7654	3.30336	2.87589	2.4126
langa_tabiki	M32	Maroni	-54.4639	4.92136	1	1	3	30	0.030987	0.27442	8	10	900	26.8	31.7	7.2	9.98	61565.2	121.14	0	1.0373	0.600575	1.62491	7.5073	5.38919	3.39505	3.212	3.2985	3.45262	3.98567	4.37759	4.35642	3.97283
saut_hermina_amont	M33	Maroni	-54.3669	5.12722	0	1	1	NA	NA	NA	8	5	450	27	31.9	7.2	16.73	62381.5	95.338	0	0.174907	0.726366	2.24915	6.73183	8.01311	13.5776	10.5601	7.91639	6.10574	5.08176	4.42542	4.49865	4.84894
apatou_aval	M34	Maroni	-54.3075	5.22194	0	1	3	NA	0.100895	NA	8	5	NA	26.7	31.6	7.15	16.96	62773.2	80.155	23.699	22.6829	23.1064	26.1232	15.2237	7.66366	5.53358	8.612	8.76771	7.10914	5.85522	4.89976	4.25613	4.3934
sparouine	M35	Maroni	-54.2589	5.26389	1	1	17	54	0.734127	0.374992	5	16	47	31.8	28.5	6.75	43.7	1215.51	74.779	6.09644	25.1857	19.507	12.8912	4.69921	2.91766	2.03232	1.02272	0.74163	0.57712	0.555975	0.555975	0.555975	0.555975
aval_stlaurent	M36	Maroni	-54.0111	5.56333	0	1	7	NA	0.294828	NA	8	1	168	75	31.7	7.03	346	65346.5	33.83	0	0	2.22343	3.76858	16.3813	14.3072	10.66	6.87689	5.08096	5.14908	4.60875	3.94597	4.83312	4.56493
aval_maroni	M37	Maroni	-53.9736	5.68917	0	1	2	NA	NA	NA	8	0	1800	13000	30.7	7.23	495	65383.4	16.554	0	0	0.0755811	0.145948	0.0881838	0.486113	7.99757	9.88464	7.15336	4.95363	5.26527	4.70347	4.02923	4.89543
saut_lavaud_amont	M4	Maroni	-54.2672	2.71349	1	1	13	78	0.592462	0.523203	5	143	121	21.2	28.7	6.65	10.37	2159.79	460.066	0	0	0	0	0	0	0	0	0	0	0	0	0	0
saut_lavaud_aval	M5	Maroni	-54.2234	2.75581	1	1	9	88	0.415198	0.705002	5	150	57	21	29.7	6.62	9.08	2292.22	451.393	0	0	0	0	0	0	0	0	0	0	0	0	0	0
chinatepan	M6	Maroni	-54.1835	2.85437	1	1	4	71	0.278948	0.552115	5	151	123	21.2	29.2	6.68	8.99	2686.5	437.602	0	0	0.0826226	0.0693264	0.0595325	0.0563533	0.0562656	0.0716949	0.097264	0.130152	0.137091	0.157891	0.291777	0.290539
apsik_icholi_2017	M7	Maroni	-54.174	2.93669	1	1	2	71	NA	0.654241	5	135	132	21.4	28.9	6.68	9.82	2859.86	426.637	0	0.145797	0.0742847	0.051724	0.0430146	0.0512984	0.0475075	0.0521529	0.0780081	0.0928897	0.123664	0.123961	0.204652	0.283253
loe_creek_amont	M8	Maroni	-54.1822	3.04149	1	1	7	78	0.344323	0.681869	5	142	104	21.2	30.1	6.79	9.09	3052.01	409.566	0	0.0377387	0.099478	0.101535	0.0526635	0.0529948	0.0502521	0.0493288	0.0518949	0.073871	0.0867169	0.116064	0.114063	0.225065
olemari_amont	M9	Maroni	-54.2082	3.13747	1	1	6	73	0.427671	0.556412	6	128	168	20.7	30.4	6.8	7.12	4714.01	394.407	0	0.347511	0.237589	0.101221	0.156862	0.244979	0.170891	0.112443	0.0933505	0.0816552	0.0887056	0.0914847	0.114687	0.117516
amont_degrad_galoupa	O1	Oyapock	-52.9815	2.1682	1	1	14	51	0.838028	0.373587	4	152	21	40	25.9	7	13.71	283.883	359.611	0	0.0493119	0.012327	0.0614544	0.0783049	0.0748531	0.0825046	0.0694095	0.0694095	0.0694095	0.0694095	0.0694095	0.0694095	0.0694095
pakwetan_itou	O10	Oyapock	-52.7844	2.31001	1	1	18	65	0.795452	0.473097	5	133	76	33.7	27.1	7.52	8.895	1944.45	326.273	1.09435	1.81454	1.09998	0.968514	0.61998	0.966087	0.773521	0.47156	0.32654	0.270924	0.259725	0.259725	0.259725	0.259725
manoa_itou	O11	Oyapock	-52.6761	2.37013	1	1	18	65	0.556788	0.483135	5	122	103	33.1	27.2	7.28	7.985	2223.09	311.218	0	0.0281091	0.0759685	0.0561951	0.0986074	0.230736	0.293936	0.578103	0.453305	0.33405	0.27793	0.253781	0.25273	0.25273
saut_moutouchi_amont	O12	Oyapock	-52.6438	2.43488	1	1	10	62	0.563411	0.590591	6	114	67	30.3	28.8	7.25	6.9	2961.33	300.211	0	0.0610536	0.132979	0.185236	0.13902	0.129435	0.158341	0.219211	0.329223	0.291681	0.247328	0.224039	0.217237	0.217237
crique_moulou_moulou	O13	Oyapock	-52.5814	2.5014	1	1	13	53	0.778482	0.398316	4	115	19	24.5	26	6.9	4.7	139.025	289.326	0	0.0421374	0.171181	0.09208	0.113193	0.079338	0.0851112	0.0843432	0.0843432	0.0843432	0.0843432	0.0843432	0.0843432	0.0843432
tapele_itou	O14	Oyapock	-52.5431	2.56044	1	1	11	64	0.675435	0.469008	6	114	97	30.1	28.2	7.36	5.82	3306.18	277.266	0	0	0.0624055	0.0673867	0.083139	0.103617	0.0951608	0.106116	0.145823	0.233948	0.289494	0.249229	0.221928	0.204977
viri_itou	O15	Oyapock	-52.5258	2.66685	1	1	10	63	0.48088	0.446015	7	84	186	29.3	29.9	7.63	5.26	5791.87	258.266	0	0	0.107907	0.0896626	0.180702	0.133586	0.118604	0.105268	0.128175	0.131623	0.170909	0.192956	0.181698	0.173218
oulaoula	O16	Oyapock	-52.5053	2.70728	1	1	9	61	0.497168	0.457338	7	89	126	29.5	29.6	7.5	5.19	5823.39	253.38	0	0.0802064	0.102036	0.133068	0.0983899	0.155412	0.129213	0.110189	0.121732	0.121301	0.138379	0.191456	0.18642	0.17624
crique_yaloupi	O17	Oyapock	-52.4864	2.77996	1	1	11	67	0.662922	0.51703	5	90	30	24.1	27.9	6.8	2.62	1369.51	245.779	0.902343	0.270624	0.0795846	0.130636	0.182163	0.153522	0.115365	0.109199	0.112736	0.109337	0.111231	0.108818	0.109983	0.109983
oscar	O18	Oyapock	-52.4448	2.84905	1	1	6	59	0.20381	0.412095	7	89	138	28	28.4	7.31	4.74	7565.75	234.335	0	0.172301	0.140266	0.157028	0.128733	0.125206	0.110328	0.117658	0.109229	0.106937	0.118092	0.119828	0.146748	0.169528
yakalekwa	O19	Oyapock	-52.4026	2.89808	1	1	7	68	0.455595	0.507596	7	79	155	27.3	30.1	7.18	3.795	7802.61	226.354	0	0	0.263948	0.114046	0.0856204	0.0940824	0.188173	0.157321	0.142831	0.123978	0.129566	0.125713	0.130298	0.163205
amont_rio_mutaquere	O2	Oyapock	-52.9452	2.17712	1	1	15	58	0.689212	0.431059	5	155	40	39	25.2	7.3	16.05	681.907	355.579	0	0.101102	0.139659	0.0965034	0.0687854	0.0698705	0.0690271	0.0679862	0.0657214	0.0657214	0.0657214	0.0657214	0.0657214	0.0657214
akoumenai	O20	Oyapock	-52.365	3.00389	1	1	7	60	0.482234	0.491066	7	82	117	26.2	29.6	7.12	4.42	9484.44	208.853	0	0.771855	0.328999	0.321994	0.26897	0.165103	0.122476	0.154803	0.133526	0.130949	0.124582	0.123942	0.127519	0.128412
paraï_itou_2018	O21	Oyapock	-52.3409	3.09173	1	1	11	48	0.60719	0.375826	7	72	182	25.2	29.9	7.49	3.97	10039.1	197.716	8.92532	5.23827	3.07659	1.05997	0.577336	0.331943	0.268965	0.228792	0.179334	0.156054	0.147268	0.140326	0.135067	0.136856
riviere_camopi	O22	Oyapock	-52.352	3.17042	1	1	10	61	0.403297	0.450002	6	75	177	26.6	29.7	7.62	14.3	5948.84	185.647	31.9635	18.8255	5.70791	3.38472	1.6706	1.16877	1.5234	1.3198	1.10506	0.883454	0.732897	0.622163	0.553435	0.494148
aval_camopi	O23	Oyapock	-52.2939	3.21624	1	1	9	58	0.430563	0.409934	7	58	199	25.8	30.4	7.17	7.53	16160	173.924	11.8439	7.64997	3.40436	2.23641	3.33985	2.44497	1.5665	1.25667	0.897312	0.681549	0.527798	0.442819	0.386611	0.340287
crique_sikini	O24	Oyapock	-52.2664	3.26067	1	1	10	64	0.804757	0.469625	4	78	28	25.2	27.1	7.02	5.64	444.788	170.412	0.614183	0.229439	0.120937	0.0693546	0.0754759	0.288784	0.390009	1.0364	1.64551	1.64551	1.64551	1.64551	1.64551	1.64551
amont_crique_memora	O25	Oyapock	-52.1951	3.31348	1	1	6	58	0.466141	0.442166	7	54	220	24.9	29.9	7.11	7.195	17498.9	157.13	0	1.68247	1.54615	1.04276	0.492303	0.56753	0.495294	0.821621	1.10786	0.905546	0.728535	0.604384	0.521338	0.452232
toilopike	O26	Oyapock	-52.128	3.41511	1	1	5	60	0.306132	0.47913	7	49	296	24.7	29.7	7.21	5.855	17942.2	141.775	0.22184	0.0566974	0.123817	0.140183	0.141067	0.228999	0.306273	0.353972	0.567765	0.997686	0.845965	0.704608	0.592987	0.516512
enfer	O27	Oyapock	-52.0954	3.46216	1	1	8	48	0.492542	0.345599	7	45	275	24.7	29.1	7.16	6.605	18167.4	134.308	0.490659	0.116052	0.134734	0.124157	0.120094	0.115467	0.164793	0.252177	0.342762	0.862937	0.880892	0.743618	0.634898	0.543533
canari_zozo	O28	Oyapock	-52.047	3.54306	1	1	9	59	0.526435	0.448957	7	45	345	23.8	29.4	7.01	4.9	20110.5	123.76	0	0.127402	0.121833	0.198035	0.174469	0.138983	0.136379	0.155622	0.197071	0.264482	0.666856	0.684713	0.588282	0.51173
ilets_yakaressing	O29	Oyapock	-51.9926	3.62081	1	1	10	63	0.718718	0.424721	7	45	197	23.4	30.9	7.16	5.2	21045	112.083	0.484089	0.195138	0.157818	0.147509	0.139995	0.142762	0.14106	0.125546	0.137338	0.168437	0.212118	0.539853	0.577819	0.508005
sanssen_itou	O3	Oyapock	-52.9285	2.19188	1	1	10	55	0.572698	0.386798	5	146	81	36.2	26	7.18	11.915	1051.65	351.833	0.811802	0.438931	0.131475	0.107753	0.0709157	0.0759843	0.071583	0.0783417	0.0753872	0.0753334	0.0753334	0.0753334	0.0753334	0.0753334
crique_armontabo	O30	Oyapock	-51.9803	3.70784	1	1	18	73	0.873662	0.51775	5	35	80	16.9	27.4	6.51	1.705	917.665	103.662	11.3898	1.12225	0.245998	0.119382	0.0971288	0.0952514	0.0872294	0.0646179	0.0843998	0.0899698	0.0898728	0.0898728	0.0898728	0.0898728
aval_saut_fourmi	O31	Oyapock	-51.9247	3.7667	1	1	7	52	0.409949	0.42353	7	15	358	22	31.1	6.94	5.085	23746.2	88.747	0	0.0539771	0.0594312	0.0875669	0.547236	0.324531	0.227805	0.245891	0.201567	0.176973	0.171527	0.182363	0.275277	0.433945
aval_saut_maripa	O32	Oyapock	-51.8768	3.80358	0	1	4	NA	0.313025	NA	7	8	>500	22.2	30.3	6.99	4.625	23937.7	81.946	0	2.49701	1.05378	0.583278	0.459147	0.501235	0.369115	0.323361	0.253825	0.197544	0.1767	0.187362	0.196581	0.360466
aval_pont	O33	Oyapock	-51.8214	3.86582	0	1	5	NA	0.222865	NA	7	36	404	22.3	30	6.9	5.04	24312.4	73.004	0.277567	5.52201	9.45588	11.1254	11.9243	10.1068	7.09892	4.01307	2.68049	1.78685	1.28836	0.983056	0.820908	0.723479
crique_gabaret_2018	O34	Oyapock	-51.7947	3.92867	0	1	5	NA	0.387305	NA	4	16	53	21.8	30.3	6.93	5.29	526.513	65.204	2.3034	6.4422	3.22369	5.62182	5.83176	3.33386	2.32025	1.54526	1.28311	1.2041	1.2041	1.2041	1.2041	1.2041
tampak_2018	O35	Oyapock	-51.7827	3.94598	0	1	3	NA	0.217918	NA	4	3	791	22.2	29.7	7	5.76	24892.7	62.834	0	7.33076	18.9673	9.57366	10.8033	9.20776	7.75072	5.0575	3.39055	2.47523	1.84237	1.41848	1.13558	0.962727
ilet_mathieu	O36	Oyapock	-51.7249	4.00834	0	1	2	NA	NA	NA	7	3	1248	22.4	30.4	7.05	5.92	24957	51.284	3.17505	7.72836	4.04533	2.57971	2.9768	5.72018	8.41802	7.42761	4.66482	3.27236	2.3902	1.792	1.38801	1.13029
pointe_vigie	O37	Oyapock	-51.655	4.07138	0	1	4	NA	0.287746	NA	7	2	>>1000	24	30.2	6.97	207	25279.2	40.693	0	0.135724	6.48277	7.68106	5.24779	3.34765	2.57907	4.66352	5.4328	3.98859	3.04005	2.31761	1.7851	1.41099
elasapa_itou	O4	Oyapock	-52.9024	2.19616	1	1	10	64	0.674047	0.43512	5	140	52	35.9	26.4	7.2	11.6	1092.63	348.157	6.9722	3.49582	2.61081	1.00614	0.300491	0.173507	0.132796	0.110571	0.102904	0.101439	0.101439	0.101439	0.101439	0.101439
amont_saut_roger	O5	Oyapock	-52.8772	2.2389	1	1	15	63	0.698798	0.44018	5	134	70	35.5	26.1	7.15	10.575	1162.52	341.939	4.63374	7.72649	6.48362	2.93466	1.17254	0.576798	0.361844	0.212404	0.173379	0.168156	0.168156	0.168156	0.168156	0.168156
amont_lipo_lipo	O6	Oyapock	-52.8717	2.25554	1	1	5	49	0.327724	0.396913	5	123	36	35.2	26.8	7.23	9.995	1175.65	339.328	19.2886	14.5952	6.37287	4.11263	1.81701	0.865604	0.516416	0.272059	0.209811	0.201775	0.201775	0.201775	0.201775	0.201775
aval_lipo_lipo	O7	Oyapock	-52.855	2.27672	1	1	14	67	0.684699	0.462924	5	122	39	35.3	26.7	7.2	10.71	1185.24	338.148	0.491796	10.4007	15.6084	8.22369	3.35746	1.66429	0.909132	0.420927	0.287569	0.260043	0.26002	0.26002	0.26002	0.26002
crique_elepoussing	O8	Oyapock	-52.8646	2.27822	1	1	12	54	0.645174	0.432026	4	129	20	32.4	25.7	7.31	7.95	516.145	338.406	0	5.99959	5.41051	2.07127	0.565633	0.295387	0.2132	0.20799	0.193485	0.190751	0.190751	0.190751	0.190751	0.190751
tamawayapa	O9	Oyapock	-52.8341	2.29278	1	1	17	59	0.706853	0.446849	5	119	64	34.2	27.3	7.21	10.17	1778.85	332.711	10.5266	1.86798	1.3653	2.39527	1.92112	1.05575	0.656239	0.384697	0.28637	0.25113	0.249246	0.249246	0.249246	0.249246
