# Supplementary material for: Low level of anthropization linked to harsh vertebrate biodiversity declines in Amazonia
Source: Nat Commun. 2022 Jun 7;13:3290. doi: 10.1038/s41467-022-30842-2 (PMC9174194; doi:10.1038/s41467-022-30842-2)
Supplement: Supplementary file 6 — Supplementary Data 3 [file 41467_2022_30842_MOESM6_ESM.xlsx]

## Sheet: Fish
(a). Sequencing information per sample for fish.
Site_abbreviation	Site_sampling_event	Longitude	Latitude	Sample_code	Drainage_basin	Strahler	read_number_before_bioinformatic_filter	read_number_after_bioinformatic_filter	Marker	Library	Sequencer	Species richness
O14	tapele_itou	-52.5431	2.56044	SPY173308	Oyapok	6	601552	403289	teleo	AIMI-72	MiSeq	53
O18	oscar	-52.4448	2.84905	SPY173303	Oyapok	7	498399	312873	teleo	AIMI-72	MiSeq	54
O20	akoumenai	-52.365	3.00389	SPY173305	Oyapok	7	414606	239697	teleo	AIMI-72	MiSeq	54
O20	akoumenai	-52.365	3.00389	SPY173306	Oyapok	7	341598	197465	teleo	AIMI-72	MiSeq	47
O22	riviere_camopi	-52.352	3.17042	SPY173301	Oyapok	6	625900	387915	teleo	AIMI-72	MiSeq	51
O7	aval_lipo_lipo	-52.855	2.27672	SPY173304	Oyapok	5	395837	226917	teleo	AIMI-72	MiSeq	61
O1	amont_degrad_galoupa	-52.9815	2.1682	SPY173314	Oyapok	4	540513	375220	teleo	AIMI-73	MiSeq	50
O1	amont_degrad_galoupa	-52.9815	2.1682	SPY173331	Oyapok	4	444650	275529	teleo	AIMI-73	MiSeq	47
O10	pakwetan_itou	-52.7844	2.31001	SPY173319	Oyapok	5	647454	384666	teleo	AIMI-73	MiSeq	64
O10	pakwetan_itou	-52.7844	2.31001	SPY173320	Oyapok	5	553100	331718	teleo	AIMI-73	MiSeq	58
O11	manoa_itou	-52.6761	2.37013	SPY173324	Oyapok	5	454189	269086	teleo	AIMI-73	MiSeq	58
O12	saut_moutouchi_amont	-52.6438	2.43488	SPY173332	Oyapok	6	462746	260936	teleo	AIMI-73	MiSeq	55
O15	viri_itou	-52.5258	2.66685	SPY173323	Oyapok	7	430860	257698	teleo	AIMI-73	MiSeq	51
O16	oulaoula	-52.5053	2.70728	SPY173325	Oyapok	7	617670	389171	teleo	AIMI-73	MiSeq	48
O16	oulaoula	-52.5053	2.70728	SPY173326	Oyapok	7	529451	342287	teleo	AIMI-73	MiSeq	54
O2	amont_rio_mutaquere	-52.9452	2.17712	SPY173321	Oyapok	5	570051	386681	teleo	AIMI-73	MiSeq	55
O2	amont_rio_mutaquere	-52.9452	2.17712	SPY173322	Oyapok	5	372689	212952	teleo	AIMI-73	MiSeq	51
O3	sanssen_itou	-52.9285	2.19188	SPY173318	Oyapok	5	472631	309832	teleo	AIMI-73	MiSeq	55
O4	elasapa_itou	-52.9024	2.19616	SPY173333	Oyapok	5	656568	415276	teleo	AIMI-73	MiSeq	59
O5	amont_saut_roger	-52.8772	2.2389	SPY173312	Oyapok	5	444755	286382	teleo	AIMI-73	MiSeq	57
O5	amont_saut_roger	-52.8772	2.2389	SPY173316	Oyapok	5	491071	317141	teleo	AIMI-73	MiSeq	58
O7	aval_lipo_lipo	-52.855	2.27672	SPY173329	Oyapok	5	467289	284068	teleo	AIMI-73	MiSeq	65
O9	tamawayapa	-52.8341	2.29278	SPY173309	Oyapok	5	392703	195949	teleo	AIMI-73	MiSeq	56
M10	olemari_aval	-54.1559	3.23059	SPY173469	Maroni	7	532387	382846	teleo	AOHX-1	MiSeq	67
M10	olemari_aval	-54.1559	3.23059	SPY173474	Maroni	7	629101	463117	teleo	AOHX-1	MiSeq	66
M12	marouini_amont_cascades	-54.0679	3.29056	SPY173459	Maroni	6	827224	559993	teleo	AOHX-1	MiSeq	53
M13	antecume_aval	-54.0688	3.31302	SPY173460	Maroni	7	839561	561149	teleo	AOHX-1	MiSeq	56
M13	antecume_aval	-54.0688	3.31302	SPY173461	Maroni	7	699611	472632	teleo	AOHX-1	MiSeq	48
M14	lipo_lipo_aval	-54.066	3.32994	SPY173467	Maroni	7	613051	423803	teleo	AOHX-1	MiSeq	57
M15	talwen_aval	-54.0307	3.40688	SPY173457	Maroni	7	705598	494340	teleo	AOHX-1	MiSeq	51
M15	talwen_aval	-54.0307	3.40688	SPY173472	Maroni	7	579120	418212	teleo	AOHX-1	MiSeq	50
M16	tampock	-53.9848	3.44833	SPY173466	Maroni	3	627930	450605	teleo	AOHX-1	MiSeq	31
M18	barkarel	-54.0007	3.56773	SPY173471	Maroni	8	835743	527853	teleo	AOHX-1	MiSeq	34
M2	entre_yalou_et_kibo	-54.3225	2.59686	SPY173458	Maroni	5	806054	490151	teleo	AOHX-1	MiSeq	87
M20	inini_aval_saut_sonnelle	-53.9899	3.65833	SPY173470	Maroni	6	780244	529795	teleo	AOHX-1	MiSeq	52
M21	papaichton_amont_2017	-54.0992	3.74339	SPY173475	Maroni	8	640923	397613	teleo	AOHX-1	MiSeq	45
M25	lioni	-54.3439	4.0932	SPY173476	Maroni	8	901473	591071	teleo	AOHX-1	MiSeq	36
M5	saut_lavaud_aval	-54.2234	2.75581	SPY173456	Maroni	5	947330	624729	teleo	AOHX-1	MiSeq	95
M5	saut_lavaud_aval	-54.2234	2.75581	SPY173473	Maroni	5	539326	354877	teleo	AOHX-1	MiSeq	93
M8	loe_creek_amont	-54.1822	3.04149	SPY173462	Maroni	5	655811	382543	teleo	AOHX-1	MiSeq	80
M8	loe_creek_amont	-54.1822	3.04149	SPY173468	Maroni	5	625946	389649	teleo	AOHX-1	MiSeq	76
M9	olemari_amont	-54.2082	3.13747	SPY173463	Maroni	6	907079	596197	teleo	AOHX-1	MiSeq	74
M9	olemari_amont	-54.2082	3.13747	SPY173464	Maroni	6	720168	485754	teleo	AOHX-1	MiSeq	76
M1	yalou_patapte_aval	-54.3437	2.54171	SPY173497	Maroni	5	442634	270827	teleo	AOHX-2	MiSeq	87
M1	yalou_patapte_aval	-54.3437	2.54171	SPY173498	Maroni	5	381672	237307	teleo	AOHX-2	MiSeq	86
M2	entre_yalou_et_kibo	-54.3225	2.59686	SPY173499	Maroni	5	418194	257826	teleo	AOHX-2	MiSeq	90
M23	abatis_kotica_amont	-54.2628	3.91252	SPY173478	Maroni	8	427727	275184	teleo	AOHX-2	MiSeq	44
M24	abatis_kotica_aval	-54.3076	3.98768	SPY173477	Maroni	8	251323	154589	teleo	AOHX-2	MiSeq	45
M24	abatis_kotica_aval	-54.3076	3.98768	SPY173479	Maroni	8	435819	275527	teleo	AOHX-2	MiSeq	47
M25	lioni	-54.3439	4.0932	SPY173482	Maroni	8	458345	288134	teleo	AOHX-2	MiSeq	44
M26	amont_grand_santi	-54.3962	4.2065	SPY173481	Maroni	8	559726	312594	teleo	AOHX-2	MiSeq	34
M28	abounami	-54.4029	4.39803	SPY173484	Maroni	6	528102	360598	teleo	AOHX-2	MiSeq	48
M28	abounami	-54.4029	4.39803	SPY173486	Maroni	6	416585	281763	teleo	AOHX-2	MiSeq	41
M3	kibo_isoula_amont	-54.2932	2.6567	SPY173495	Maroni	5	399964	232827	teleo	AOHX-2	MiSeq	91
M3	kibo_isoula_amont	-54.2932	2.6567	SPY173496	Maroni	5	407347	251305	teleo	AOHX-2	MiSeq	91
M30	crique_beiman	-54.4024	4.61012	SPY173480	Maroni	5	529955	260511	teleo	AOHX-2	MiSeq	4
M30	crique_beiman	-54.4024	4.61012	SPY173483	Maroni	5	739476	298375	teleo	AOHX-2	MiSeq	6
M31	gaan_tabiki	-54.4258	4.67003	SPY173488	Maroni	8	282002	164256	teleo	AOHX-2	MiSeq	37
M32	langa_tabiki	-54.4639	4.92136	SPY173489	Maroni	8	373236	183673	teleo	AOHX-2	MiSeq	29
M4	saut_lavaud_amont	-54.2672	2.71349	SPY173491	Maroni	5	259759	160017	teleo	AOHX-2	MiSeq	85
M4	saut_lavaud_amont	-54.2672	2.71349	SPY173493	Maroni	5	262944	215304	teleo	AOHX-2	MiSeq	73
O15	viri_itou	-52.5258	2.66685	SPY173298	Oyapok	7	673061	472122	teleo	AOHX-5	MiSeq	55
O17	crique_yaloupi	-52.4864	2.77996	SPY173299	Oyapok	5	421782	254750	teleo	AOHX-5	MiSeq	56
O18	oscar	-52.4448	2.84905	SPY173293	Oyapok	7	592930	383205	teleo	AOHX-5	MiSeq	51
O19	yakalekwa	-52.4026	2.89808	SPY173294	Oyapok	7	453791	279343	teleo	AOHX-5	MiSeq	56
O19	yakalekwa	-52.4026	2.89808	SPY173295	Oyapok	7	538370	337743	teleo	AOHX-5	MiSeq	66
O22	riviere_camopi	-52.352	3.17042	SPY173300	Oyapok	6	305813	185693	teleo	AOHX-5	MiSeq	53
O25	amont_crique_memora	-52.1951	3.31348	SPY173288	Oyapok	7	538963	372542	teleo	AOHX-5	MiSeq	49
O25	amont_crique_memora	-52.1951	3.31348	SPY173289	Oyapok	7	397036	233003	teleo	AOHX-5	MiSeq	49
O29	ilets_yakaressing	-51.9926	3.62081	SPY173292	Oyapok	7	594059	368958	teleo	AOHX-5	MiSeq	57
O29	ilets_yakaressing	-51.9926	3.62081	SPY173297	Oyapok	7	607512	386203	teleo	AOHX-5	MiSeq	38
O30	crique_armontabo	-51.9803	3.70784	SPY173290	Oyapok	5	461800	268257	teleo	AOHX-5	MiSeq	70
O30	crique_armontabo	-51.9803	3.70784	SPY173291	Oyapok	5	419361	261786	teleo	AOHX-5	MiSeq	67
O12	saut_moutouchi_amont	-52.6438	2.43488	SPY173343	Oyapok	6	699341	237551	teleo	AOHX-8	Hiseq 2500	48
O13	crique_moulou_moulou	-52.5814	2.5014	SPY173337	Oyapok	4	880131	304862	teleo	AOHX-8	Hiseq 2500	50
O13	crique_moulou_moulou	-52.5814	2.5014	SPY173340	Oyapok	4	949950	289066	teleo	AOHX-8	Hiseq 2500	49
O17	crique_yaloupi	-52.4864	2.77996	SPY173334	Oyapok	5	1336551	545651	teleo	AOHX-8	Hiseq 2500	56
O21	paraï_itou_2018	-52.3409	3.09173	SPY173353	Oyapok	7	615076	247513	teleo	AOHX-8	Hiseq 2500	28
O23	aval_camopi	-52.2939	3.21624	SPY173349	Oyapok	7	1212741	558335	teleo	AOHX-8	Hiseq 2500	49
O31	aval_saut_fourmi	-51.9247	3.7667	SPY173346	Oyapok	7	1005062	492060	teleo	AOHX-8	Hiseq 2500	32
O31	aval_saut_fourmi	-51.9247	3.7667	SPY173347	Oyapok	7	753870	317322	teleo	AOHX-8	Hiseq 2500	41
O6	amont_lipo_lipo	-52.8717	2.25554	SPY173350	Oyapok	5	1037560	564971	teleo	AOHX-8	Hiseq 2500	41
O6	amont_lipo_lipo	-52.8717	2.25554	SPY173351	Oyapok	5	1514564	983749	teleo	AOHX-8	Hiseq 2500	41
O9	tamawayapa	-52.8341	2.29278	SPY173339	Oyapok	5	3217570	2223538	teleo	AOHX-8	Hiseq 2500	34
O14	tapele_itou	-52.5431	2.56044	SPY173359	Oyapok	6	963072	419457	teleo	AOHX-9	Hiseq 2500	48
O23	aval_camopi	-52.2939	3.21624	SPY173362	Oyapok	7	900212	445007	teleo	AOHX-9	Hiseq 2500	38
O24	crique_sikini	-52.2664	3.26067	SPY173354	Oyapok	4	1528746	771337	teleo	AOHX-9	Hiseq 2500	57
O24	crique_sikini	-52.2664	3.26067	SPY173367	Oyapok	4	806498	362196	teleo	AOHX-9	Hiseq 2500	42
O26	toilopike	-52.128	3.41511	SPY173358	Oyapok	7	1148757	456842	teleo	AOHX-9	Hiseq 2500	42
O26	toilopike	-52.128	3.41511	SPY173361	Oyapok	7	1345225	605289	teleo	AOHX-9	Hiseq 2500	49
O27	enfer	-52.0954	3.46216	SPY173365	Oyapok	7	808584	341758	teleo	AOHX-9	Hiseq 2500	32
O27	enfer	-52.0954	3.46216	SPY173368	Oyapok	7	892218	376117	teleo	AOHX-9	Hiseq 2500	37
O28	canari_zozo	-52.047	3.54306	SPY173363	Oyapok	7	741486	269490	teleo	AOHX-9	Hiseq 2500	38
O28	canari_zozo	-52.047	3.54306	SPY173366	Oyapok	7	865119	331215	teleo	AOHX-9	Hiseq 2500	46
O3	sanssen_itou	-52.9285	2.19188	SPY173360	Oyapok	5	1082654	727245	teleo	AOHX-9	Hiseq 2500	28
O4	elasapa_itou	-52.9024	2.19616	SPY173357	Oyapok	5	1377310	794305	teleo	AOHX-9	Hiseq 2500	50
O8	crique_elepoussing	-52.8646	2.27822	SPY173355	Oyapok	4	1123303	407527	teleo	AOHX-9	Hiseq 2500	49
O8	crique_elepoussing	-52.8646	2.27822	SPY173356	Oyapok	4	1186580	451257	teleo	AOHX-9	Hiseq 2500	51
M11	pidima_amont	-54.1225	3.27109	SPY173433	Maroni	7	328301	212352	teleo	HVO-151	NextSeq	55
M17	elae	-54.0046	3.46481	SPY173436	Maroni	8	304085	176017	teleo	HVO-151	NextSeq	28
M18	barkarel	-54.0007	3.56773	SPY172902	Maroni	8	459782	296324	teleo	HVO-151	NextSeq	35
M19	maripassoula_amont	-54.0161	3.65037	SPY173430	Maroni	8	471274	240790	teleo	HVO-151	NextSeq	53
M22	papaichton_aval_2017	-54.1951	3.82862	SPY173435	Maroni	8	258216	164340	teleo	HVO-151	NextSeq	29
M23	abatis_kotica_amont	-54.2628	3.91252	SPY173431	Maroni	8	591576	237655	teleo	HVO-151	NextSeq	33
M35	sparouine	-54.2589	5.26389	SPY172901	Maroni	5	423725	299801	teleo	HVO-151	NextSeq	52
M16	tampock	-53.9848	3.44833	SPY173443	Maroni	3	803678	544348	teleo	HVO-152	NextSeq	43
M17	elae	-54.0046	3.46481	SPY173441	Maroni	8	676795	370008	teleo	HVO-152	NextSeq	29
M21	papaichton_amont_2017	-54.0992	3.74339	SPY173440	Maroni	8	745618	509741	teleo	HVO-152	NextSeq	34
M22	papaichton_aval_2017	-54.1951	3.82862	SPY173438	Maroni	8	669570	450040	teleo	HVO-152	NextSeq	33
M29	kapassi_tabiki	-54.443	4.44004	SPY173444	Maroni	8	679748	368959	teleo	HVO-152	NextSeq	39
M31	gaan_tabiki	-54.4258	4.67003	SPY173442	Maroni	8	706957	420632	teleo	HVO-152	NextSeq	27
M32	langa_tabiki	-54.4639	4.92136	SPY173437	Maroni	8	676265	307069	teleo	HVO-152	NextSeq	19
M12	marouini_amont_cascades	-54.0679	3.29056	SPY173446	Maroni	6	379873	261237	teleo	HVO-153	NextSeq	52
M14	lipo_lipo_aval	-54.066	3.32994	SPY173454	Maroni	7	378678	254320	teleo	HVO-153	NextSeq	53
M19	maripassoula_amont	-54.0161	3.65037	SPY173445	Maroni	8	307814	166560	teleo	HVO-153	NextSeq	53
M20	inini_aval_saut_sonnelle	-53.9899	3.65833	SPY173449	Maroni	6	338313	202364	teleo	HVO-153	NextSeq	51
M27	aval_grand_santi	-54.3934	4.29452	SPY173447	Maroni	8	294788	183447	teleo	HVO-153	NextSeq	39
M6	chinatepan	-54.1835	2.85437	SPY173453	Maroni	5	286400	186470	teleo	HVO-153	NextSeq	67
M6	chinatepan	-54.1835	2.85437	SPY173455	Maroni	5	272199	165631	teleo	HVO-153	NextSeq	77
M7	apsik_icholi_2017	-54.174	2.93669	SPY173451	Maroni	5	306623	194441	teleo	HVO-153	NextSeq	74
M7	apsik_icholi_2017	-54.174	2.93669	SPY173452	Maroni	5	274538	163834	teleo	HVO-153	NextSeq	68
M11	pidima_amont	-54.1225	3.27109	SPY172897	Maroni	7	1539760	1105455	teleo	JHV-1	MiSeq	59
M26	amont_grand_santi	-54.3962	4.2065	SPY172898	Maroni	8	1567708	972606	teleo	JHV-1	MiSeq	29
M27	aval_grand_santi	-54.3934	4.29452	SPY172899	Maroni	8	1237273	871988	teleo	JHV-1	MiSeq	45
M29	kapassi_tabiki	-54.443	4.44004	SPY172896	Maroni	8	1491032	822519	teleo	JHV-1	MiSeq	38
M35	sparouine	-54.2589	5.26389	SPY171448	Maroni	5	1189170	803296	teleo	JHV-1	MiSeq	58

## Sheet: Mammals
(b). Sequencing information per sample for mammals.
Site_abbreviation	Site_sampling_event	Longitude	Latitude	Sample_code	Drainage_basin	Strahler	read_number_before_bioinformatic_filter	read_number_after_bioinformatic_filter	Marker	Library	Sequencer	Species richness
O15	viri_itou	-52.5258	2.66685	SPY173298	Oyapok	7	300603	196597	Vert01	AIMI-67	MiSeq	8
O17	crique_yaloupi	-52.4864	2.77996	SPY173299	Oyapok	5	341268	243443	Vert01	AIMI-67	MiSeq	8
O18	oscar	-52.4448	2.84905	SPY173293	Oyapok	7	2881454	2221928	Vert01	AIMI-67	MiSeq	6
O19	yakalekwa	-52.4026	2.89808	SPY173295	Oyapok	7	245976	171140	Vert01	AIMI-67	MiSeq	6
O19	yakalekwa	-52.4026	2.89808	SPY173294	Oyapok	7	889129	667437	Vert01	AIMI-67	MiSeq	6
O22	riviere_camopi	-52.352	3.17042	SPY173300	Oyapok	6	325618	233196	Vert01	AIMI-67	MiSeq	10
O25	amont_crique_memora	-52.1951	3.31348	SPY173288	Oyapok	7	66941	44832	Vert01	AIMI-67	MiSeq	3
O25	amont_crique_memora	-52.1951	3.31348	SPY173289	Oyapok	7	299024	214273	Vert01	AIMI-67	MiSeq	6
O29	ilets_yakaressing	-51.9926	3.62081	SPY173297	Oyapok	7	884652	634148	Vert01	AIMI-67	MiSeq	7
O29	ilets_yakaressing	-51.9926	3.62081	SPY173292	Oyapok	7	173508	122769	Vert01	AIMI-67	MiSeq	6
O30	crique_armontabo	-51.9803	3.70784	SPY173290	Oyapok	5	1167009	871708	Vert01	AIMI-67	MiSeq	16
O30	crique_armontabo	-51.9803	3.70784	SPY173291	Oyapok	5	560952	408861	Vert01	AIMI-67	MiSeq	15
O36	ilet_mathieu	-51.7249	4.00834	SPY173296	Oyapok	7	1179163	757269	Vert01	AIMI-67	MiSeq	2
O14	tapele_itou	-52.5431	2.56044	SPY173308	Oyapok	6	88936	63976	Vert01	AIMI-78	MiSeq	9
O18	oscar	-52.4448	2.84905	SPY173303	Oyapok	7	44397	31599	Vert01	AIMI-78	MiSeq	3
O20	akoumenai	-52.365	3.00389	SPY173305	Oyapok	7	139479	102637	Vert01	AIMI-78	MiSeq	6
O20	akoumenai	-52.365	3.00389	SPY173306	Oyapok	7	62557	41054	Vert01	AIMI-78	MiSeq	3
O22	riviere_camopi	-52.352	3.17042	SPY173301	Oyapok	6	476970	345047	Vert01	AIMI-78	MiSeq	8
O35	tampak_2018	-51.7827	3.94598	SPY173307	Oyapok	4	359140	241321	Vert01	AIMI-78	MiSeq	2
O7	aval_lipo_lipo	-52.855	2.27672	SPY173304	Oyapok	5	744093	506936	Vert01	AIMI-78	MiSeq	13
M10	olemari_aval	-54.1559	3.23059	SPY173469	Maroni	7	112363	81496	Vert01	AOHX-1	MiSeq	7
M10	olemari_aval	-54.1559	3.23059	SPY173474	Maroni	7	248600	184752	Vert01	AOHX-1	MiSeq	6
M14	lipo_lipo_aval	-54.066	3.32994	SPY173467	Maroni	7	1107331	836429	Vert01	AOHX-1	MiSeq	6
M15	talwen_aval	-54.0307	3.40688	SPY173472	Maroni	7	106990	76955	Vert01	AOHX-1	MiSeq	4
M16	tampock	-53.9848	3.44833	SPY173466	Maroni	3	397369	306666	Vert01	AOHX-1	MiSeq	2
M18	barkarel	-54.0007	3.56773	SPY173471	Maroni	8	243728	176572	Vert01	AOHX-1	MiSeq	5
M20	inini_aval_saut_sonnelle	-53.9899	3.65833	SPY173470	Maroni	6	431384	284064	Vert01	AOHX-1	MiSeq	8
M21	papaichton_amont_2017	-54.0992	3.74339	SPY173475	Maroni	8	178967	127902	Vert01	AOHX-1	MiSeq	6
M23	abatis_kotica_amont	-54.2628	3.91252	SPY173478	Maroni	8	145210	107607	Vert01	AOHX-1	MiSeq	4
M24	abatis_kotica_aval	-54.3076	3.98768	SPY173477	Maroni	8	248718	187647	Vert01	AOHX-1	MiSeq	3
M24	abatis_kotica_aval	-54.3076	3.98768	SPY173479	Maroni	8	480131	373666	Vert01	AOHX-1	MiSeq	6
M25	lioni	-54.3439	4.0932	SPY173476	Maroni	8	1315730	1018184	Vert01	AOHX-1	MiSeq	3
M30	crique_beiman	-54.4024	4.61012	SPY173480	Maroni	5	507060	312900	Vert01	AOHX-1	MiSeq	2
M5	saut_lavaud_aval	-54.2234	2.75581	SPY173473	Maroni	5	990718	615056	Vert01	AOHX-1	MiSeq	8
M8	loe_creek_amont	-54.1822	3.04149	SPY173468	Maroni	5	197531	143887	Vert01	AOHX-1	MiSeq	5
M9	olemari_amont	-54.2082	3.13747	SPY173464	Maroni	6	281682	202775	Vert01	AOHX-1	MiSeq	3
M9	olemari_amont	-54.2082	3.13747	SPY173463	Maroni	6	1432166	1056584	Vert01	AOHX-1	MiSeq	6
M1	yalou_patapte_aval	-54.3437	2.54171	SPY173497	Maroni	5	174862	121977	Vert01	AOHX-2	MiSeq	12
M1	yalou_patapte_aval	-54.3437	2.54171	SPY173498	Maroni	5	83682	59269	Vert01	AOHX-2	MiSeq	6
M2	entre_yalou_et_kibo	-54.3225	2.59686	SPY173499	Maroni	5	390517	296820	Vert01	AOHX-2	MiSeq	11
M25	lioni	-54.3439	4.0932	SPY173482	Maroni	8	1741923	1299483	Vert01	AOHX-2	MiSeq	4
M26	amont_grand_santi	-54.3962	4.2065	SPY173481	Maroni	8	98948	75974	Vert01	AOHX-2	MiSeq	3
M28	abounami	-54.4029	4.39803	SPY173486	Maroni	6	207829	155233	Vert01	AOHX-2	MiSeq	6
M28	abounami	-54.4029	4.39803	SPY173484	Maroni	6	191780	138669	Vert01	AOHX-2	MiSeq	5
M3	kibo_isoula_amont	-54.2932	2.6567	SPY173496	Maroni	5	257464	183172	Vert01	AOHX-2	MiSeq	14
M3	kibo_isoula_amont	-54.2932	2.6567	SPY173495	Maroni	5	1586408	1151749	Vert01	AOHX-2	MiSeq	17
M30	crique_beiman	-54.4024	4.61012	SPY173483	Maroni	5	818300	352870	Vert01	AOHX-2	MiSeq	1
M31	gaan_tabiki	-54.4258	4.67003	SPY173488	Maroni	8	435927	316253	Vert01	AOHX-2	MiSeq	2
M32	langa_tabiki	-54.4639	4.92136	SPY173489	Maroni	8	277267	214051	Vert01	AOHX-2	MiSeq	3
M34	apatou_aval	-54.3075	5.22194	SPY173487	Maroni	8	153795	119711	Vert01	AOHX-2	MiSeq	3
M34	apatou_aval	-54.3075	5.22194	SPY173485	Maroni	8	1338897	928950	Vert01	AOHX-2	MiSeq	0
M4	saut_lavaud_amont	-54.2672	2.71349	SPY173491	Maroni	5	299688	210298	Vert01	AOHX-2	MiSeq	11
M4	saut_lavaud_amont	-54.2672	2.71349	SPY173493	Maroni	5	113795	86524	Vert01	AOHX-2	MiSeq	7
O1	amont_degrad_galoupa	-52.9815	2.1682	SPY173331	Oyapok	4	419721	282655	Vert01	AOHX-8	Hiseq 2500	6
O1	amont_degrad_galoupa	-52.9815	2.1682	SPY173314	Oyapok	4	2540034	2001178	Vert01	AOHX-8	Hiseq 2500	12
O10	pakwetan_itou	-52.7844	2.31001	SPY173320	Oyapok	5	193698	57824	Vert01	AOHX-8	Hiseq 2500	10
O10	pakwetan_itou	-52.7844	2.31001	SPY173319	Oyapok	5	323570	189969	Vert01	AOHX-8	Hiseq 2500	17
O11	manoa_itou	-52.6761	2.37013	SPY173324	Oyapok	5	415076	268069	Vert01	AOHX-8	Hiseq 2500	10
O12	saut_moutouchi_amont	-52.6438	2.43488	SPY173332	Oyapok	6	1090640	839895	Vert01	AOHX-8	Hiseq 2500	10
O13	crique_moulou_moulou	-52.5814	2.5014	SPY173340	Oyapok	4	323949	185260	Vert01	AOHX-8	Hiseq 2500	9
O13	crique_moulou_moulou	-52.5814	2.5014	SPY173337	Oyapok	4	324719	181561	Vert01	AOHX-8	Hiseq 2500	9
O15	viri_itou	-52.5258	2.66685	SPY173323	Oyapok	7	1744123	1391338	Vert01	AOHX-8	Hiseq 2500	6
O16	oulaoula	-52.5053	2.70728	SPY173326	Oyapok	7	1945230	1486448	Vert01	AOHX-8	Hiseq 2500	6
O16	oulaoula	-52.5053	2.70728	SPY173325	Oyapok	7	245624	111789	Vert01	AOHX-8	Hiseq 2500	4
O17	crique_yaloupi	-52.4864	2.77996	SPY173334	Oyapok	5	206499	74245	Vert01	AOHX-8	Hiseq 2500	6
O2	amont_rio_mutaquere	-52.9452	2.17712	SPY173321	Oyapok	5	848791	628170	Vert01	AOHX-8	Hiseq 2500	12
O2	amont_rio_mutaquere	-52.9452	2.17712	SPY173322	Oyapok	5	206501	114420	Vert01	AOHX-8	Hiseq 2500	10
O3	sanssen_itou	-52.9285	2.19188	SPY173318	Oyapok	5	1496553	679726	Vert01	AOHX-8	Hiseq 2500	10
O34	crique_gabaret_2018	-51.7947	3.92867	SPY173317	Oyapok	4	437035	247662	Vert01	AOHX-8	Hiseq 2500	4
O34	crique_gabaret_2018	-51.7947	3.92867	SPY173313	Oyapok	4	256297	122557	Vert01	AOHX-8	Hiseq 2500	1
O37	pointe_vigie	-51.655	4.07138	SPY173341	Oyapok	7	2438355	1866897	Vert01	AOHX-8	Hiseq 2500	4
O37	pointe_vigie	-51.655	4.07138	SPY173338	Oyapok	7	1833301	1323393	Vert01	AOHX-8	Hiseq 2500	1
O4	elasapa_itou	-52.9024	2.19616	SPY173333	Oyapok	5	613941	382178	Vert01	AOHX-8	Hiseq 2500	6
O5	amont_saut_roger	-52.8772	2.2389	SPY173312	Oyapok	5	570385	378055	Vert01	AOHX-8	Hiseq 2500	10
O5	amont_saut_roger	-52.8772	2.2389	SPY173316	Oyapok	5	542668	349408	Vert01	AOHX-8	Hiseq 2500	10
O7	aval_lipo_lipo	-52.855	2.27672	SPY173329	Oyapok	5	336251	196909	Vert01	AOHX-8	Hiseq 2500	9
O9	tamawayapa	-52.8341	2.29278	SPY173339	Oyapok	5	787932	659581	Vert01	AOHX-8	Hiseq 2500	2
O9	tamawayapa	-52.8341	2.29278	SPY173309	Oyapok	5	2494733	1869883	Vert01	AOHX-8	Hiseq 2500	17
O12	saut_moutouchi_amont	-52.6438	2.43488	SPY173343	Oyapok	6	1033320	824945	Vert01	AOHX-9	Hiseq 2500	1
O14	tapele_itou	-52.5431	2.56044	SPY173359	Oyapok	6	3097289	2297148	Vert01	AOHX-9	Hiseq 2500	10
O21	paraï_itou_2018	-52.3409	3.09173	SPY173353	Oyapok	7	828257	635204	Vert01	AOHX-9	Hiseq 2500	7
O23	aval_camopi	-52.2939	3.21624	SPY173362	Oyapok	7	1189732	930530	Vert01	AOHX-9	Hiseq 2500	4
O23	aval_camopi	-52.2939	3.21624	SPY173349	Oyapok	7	345683	157825	Vert01	AOHX-9	Hiseq 2500	7
O24	crique_sikini	-52.2664	3.26067	SPY173354	Oyapok	4	554242	370186	Vert01	AOHX-9	Hiseq 2500	9
O24	crique_sikini	-52.2664	3.26067	SPY173367	Oyapok	4	301385	124260	Vert01	AOHX-9	Hiseq 2500	2
O26	toilopike	-52.128	3.41511	SPY173358	Oyapok	7	402129	281619	Vert01	AOHX-9	Hiseq 2500	2
O26	toilopike	-52.128	3.41511	SPY173361	Oyapok	7	401365	249708	Vert01	AOHX-9	Hiseq 2500	4
O27	enfer	-52.0954	3.46216	SPY173365	Oyapok	7	4303159	3346359	Vert01	AOHX-9	Hiseq 2500	6
O27	enfer	-52.0954	3.46216	SPY173368	Oyapok	7	1089491	814209	Vert01	AOHX-9	Hiseq 2500	3
O28	canari_zozo	-52.047	3.54306	SPY173363	Oyapok	7	755431	524108	Vert01	AOHX-9	Hiseq 2500	4
O28	canari_zozo	-52.047	3.54306	SPY173366	Oyapok	7	1428568	1113069	Vert01	AOHX-9	Hiseq 2500	6
O3	sanssen_itou	-52.9285	2.19188	SPY173360	Oyapok	5	521872	403280	Vert01	AOHX-9	Hiseq 2500	2
O31	aval_saut_fourmi	-51.9247	3.7667	SPY173346	Oyapok	7	631028	459573	Vert01	AOHX-9	Hiseq 2500	4
O31	aval_saut_fourmi	-51.9247	3.7667	SPY173347	Oyapok	7	3144318	2500343	Vert01	AOHX-9	Hiseq 2500	5
O32	aval_saut_maripa	-51.8768	3.80358	SPY173344	Oyapok	7	718375	539671	Vert01	AOHX-9	Hiseq 2500	2
O32	aval_saut_maripa	-51.8768	3.80358	SPY173345	Oyapok	7	2487951	1965376	Vert01	AOHX-9	Hiseq 2500	2
O33	aval_pont	-51.8214	3.86582	SPY173369	Oyapok	7	458571	243866	Vert01	AOHX-9	Hiseq 2500	4
O33	aval_pont	-51.8214	3.86582	SPY173364	Oyapok	7	256122	120266	Vert01	AOHX-9	Hiseq 2500	0
O35	tampak_2018	-51.7827	3.94598	SPY173342	Oyapok	4	461383	246805	Vert01	AOHX-9	Hiseq 2500	1
O36	ilet_mathieu	-51.7249	4.00834	SPY173352	Oyapok	7	232330	126173	Vert01	AOHX-9	Hiseq 2500	0
O4	elasapa_itou	-52.9024	2.19616	SPY173357	Oyapok	5	1946517	1622989	Vert01	AOHX-9	Hiseq 2500	7
O6	amont_lipo_lipo	-52.8717	2.25554	SPY173350	Oyapok	5	810094	70537	Vert01	AOHX-9	Hiseq 2500	0
O6	amont_lipo_lipo	-52.8717	2.25554	SPY173351	Oyapok	5	295577	202961	Vert01	AOHX-9	Hiseq 2500	5
O8	crique_elepoussing	-52.8646	2.27822	SPY173356	Oyapok	4	2000941	1527910	Vert01	AOHX-9	Hiseq 2500	11
O8	crique_elepoussing	-52.8646	2.27822	SPY173355	Oyapok	4	237820	132637	Vert01	AOHX-9	Hiseq 2500	7
M11	pidima_amont	-54.1225	3.27109	SPY173433	Maroni	7	1593429	1167494	Vert01	AIMI-151	NextSeq	3
M17	elae	-54.0046	3.46481	SPY173436	Maroni	8	472597	353180	Vert01	AIMI-151	NextSeq	1
M18	barkarel	-54.0007	3.56773	SPY172902	Maroni	8	132743	97555	Vert01	AIMI-151	NextSeq	3
M19	maripassoula_amont	-54.0161	3.65037	SPY173430	Maroni	8	359112	254919	Vert01	AIMI-151	NextSeq	5
M22	papaichton_aval_2017	-54.1951	3.82862	SPY173435	Maroni	8	110563	82121	Vert01	AIMI-151	NextSeq	1
M23	abatis_kotica_amont	-54.2628	3.91252	SPY173431	Maroni	8	144534	103325	Vert01	AIMI-151	NextSeq	4
M33	saut_hermina_amont	-54.3669	5.12722	SPY172900	Maroni	8	1435294	1031932	Vert01	AIMI-151	NextSeq	1
M35	sparouine	-54.2589	5.26389	SPY172901	Maroni	5	343057	252244	Vert01	AIMI-151	NextSeq	10
M36	aval_stlaurent	-54.0111	5.56333	SPY173434	Maroni	8	201178	126424	Vert01	AIMI-151	NextSeq	1
M37	aval_maroni	-53.9736	5.68917	SPY173018	Maroni	8	1651679	966655	Vert01	AIMI-151	NextSeq	1
M16	tampock	-53.9848	3.44833	SPY173443	Maroni	3	511189	366373	Vert01	AIMI-152	NextSeq	3
M17	elae	-54.0046	3.46481	SPY173441	Maroni	8	216241	148630	Vert01	AIMI-152	NextSeq	1
M21	papaichton_amont_2017	-54.0992	3.74339	SPY173440	Maroni	8	316743	221206	Vert01	AIMI-152	NextSeq	1
M22	papaichton_aval_2017	-54.1951	3.82862	SPY173438	Maroni	8	160189	114576	Vert01	AIMI-152	NextSeq	4
M29	kapassi_tabiki	-54.443	4.44004	SPY173444	Maroni	8	381941	267073	Vert01	AIMI-152	NextSeq	2
M31	gaan_tabiki	-54.4258	4.67003	SPY173442	Maroni	8	290701	211979	Vert01	AIMI-152	NextSeq	1
M32	langa_tabiki	-54.4639	4.92136	SPY173437	Maroni	8	356998	239793	Vert01	AIMI-152	NextSeq	1
M36	aval_stlaurent	-54.0111	5.56333	SPY173439	Maroni	8	1011319	823584	Vert01	AIMI-152	NextSeq	6
M12	marouini_amont_cascades	-54.0679	3.29056	SPY173446	Maroni	6	3278866	2413770	Vert01	AIMI-153	NextSeq	3
M12	marouini_amont_cascades	-54.0679	3.29056	SPY173459	Maroni	6	664513	487178	Vert01	AIMI-153	NextSeq	2
M13	antecume_aval	-54.0688	3.31302	SPY173461	Maroni	7	3636147	2650617	Vert01	AIMI-153	NextSeq	6
M13	antecume_aval	-54.0688	3.31302	SPY173460	Maroni	7	259211	183870	Vert01	AIMI-153	NextSeq	5
M15	talwen_aval	-54.0307	3.40688	SPY173457	Maroni	7	1507782	1184227	Vert01	AIMI-153	NextSeq	2
M19	maripassoula_amont	-54.0161	3.65037	SPY173445	Maroni	8	205192	140475	Vert01	AIMI-153	NextSeq	5
M2	entre_yalou_et_kibo	-54.3225	2.59686	SPY173458	Maroni	5	3275165	2323661	Vert01	AIMI-153	NextSeq	6
M27	aval_grand_santi	-54.3934	4.29452	SPY173447	Maroni	8	524604	358542	Vert01	AIMI-153	NextSeq	3
M5	saut_lavaud_aval	-54.2234	2.75581	SPY173456	Maroni	5	4535226	3338757	Vert01	AIMI-153	NextSeq	3
M8	loe_creek_amont	-54.1822	3.04149	SPY173462	Maroni	5	729440	529271	Vert01	AIMI-153	NextSeq	6
M14	lipo_lipo_aval	-54.066	3.32994	SPY173454	Maroni	7	96185	73527	Vert01	AIMI-154	NextSeq	2
M20	inini_aval_saut_sonnelle	-53.9899	3.65833	SPY173449	Maroni	6	3011642	2047478	Vert01	AIMI-154	NextSeq	0
M33	saut_hermina_amont	-54.3669	5.12722	SPY173448	Maroni	8	145039	104051	Vert01	AIMI-154	NextSeq	1
M6	chinatepan	-54.1835	2.85437	SPY173455	Maroni	5	555828	372421	Vert01	AIMI-154	NextSeq	2
M6	chinatepan	-54.1835	2.85437	SPY173453	Maroni	5	1408047	1037651	Vert01	AIMI-154	NextSeq	1
M7	apsik_icholi_2017	-54.174	2.93669	SPY173451	Maroni	5	1591827	1166151	Vert01	AIMI-154	NextSeq	2
M7	apsik_icholi_2017	-54.174	2.93669	SPY173452	Maroni	5	442800	301932	Vert01	AIMI-154	NextSeq	1

## Sheet: Controls
(c). Sequencing information per sample for controls.
River	sample	read_number_before_bioinformatic_filter	read_number_after_bioinformatic_filter	Marker	Library	Sequencer
Control	CNEG11	1471154	0	teleo	AIMI-62	MiSeq
Control	CPCR14	299227	0	teleo	AIMI-62	MiSeq
Control	CNEG11	1409262	0	Vert01	AIMI-67	MiSeq
Control	CPCR05	561148	0	Vert01	AIMI-67	MiSeq
Control	CPCR10	617639	0	teleo	AIMI-72	MiSeq
Control	CNEG10	1050710	0	teleo	AIMI-73	MiSeq
Control	CPCR11	722940	0	teleo	AIMI-73	MiSeq
Control	CPCR06	188719	0	Vert01	AIMI-78	MiSeq
Control	CNEG02	382942	0	teleo	AOHX-1	MiSeq
Control	CNEG04	742122	0	teleo	AOHX-1	MiSeq
Control	CNEG01	176411	0	teleo	AOHX-1	MiSeq
Control	CNEG02	654269	0	Vert01	AOHX-1	MiSeq
Control	CNEG04	157817	0	Vert01	AOHX-1	MiSeq
Control	CNEG01	578825	0	Vert01	AOHX-1	MiSeq
Control	CNEG07	979488	0	teleo	AOHX-2	MiSeq
Control	CNEG05	585601	0	teleo	AOHX-2	MiSeq
Control	CNEG06	97036	0	teleo	AOHX-2	MiSeq
Control	CNEG08	192491	0	teleo	AOHX-2	MiSeq
Control	CNEG07	1366923	0	Vert01	AOHX-2	MiSeq
Control	CNEG08	611877	0	Vert01	AOHX-2	MiSeq
Control	CNEG05	674495	0	Vert01	AOHX-2	MiSeq
Control	CNEG06	95728	0	Vert01	AOHX-2	MiSeq
Control	CPCR03	358968	0	Vert01	AOHX-2	MiSeq
Control	CPCR09	102794	0	teleo	AOHX-5	MiSeq
Control	CNEG12	1313003	0	teleo	AOHX-8	Hiseq 2500
Control	CPCR12	1770690	0	teleo	AOHX-8	Hiseq 2500
Control	CNEG10	2124144	0	Vert01	AOHX-8	Hiseq 2500
Control	CPCR07	103306	0	Vert01	AOHX-8	Hiseq 2500
Control	CNEG13	1582058	0	teleo	AOHX-9	Hiseq 2500
Control	CNEG09	2005395	0	teleo	AOHX-9	Hiseq 2500
Control	CPCR13	1624682	0	teleo	AOHX-9	Hiseq 2500
Control	CNEG12	13722	0	Vert01	AOHX-9	Hiseq 2500
Control	CNEG13	120889	0	Vert01	AOHX-9	Hiseq 2500
Control	CNEG09	2214069	0	Vert01	AOHX-9	Hiseq 2500
Control	CPCR08	5015651	0	Vert01	AOHX-9	Hiseq 2500
Control	CNEG03	448543	0	teleo	HVO-152	NextSeq
Control	CPCR02	1496045	0	teleo	HVO-152	NextSeq
Control	CNEG03	423549	0	Vert01	HVO-152	NextSeq
Control	CPCR04	32850	0	Vert01	HVO-152	NextSeq
Control	CNEG01	1898184	0	teleo	JHV-1	MiSeq
Control	CPCR01	1783746	0	teleo	JHV-1	MiSeq
