# Supplementary material for: Low level of anthropization linked to harsh vertebrate biodiversity declines in Amazonia
Source: Nat Commun. 2022 Jun 7;13:3290. doi: 10.1038/s41467-022-30842-2 (PMC9174194; doi:10.1038/s41467-022-30842-2)
Supplement: Supplementary file 7 — Supplementary Data 4 [file 41467_2022_30842_MOESM7_ESM.xlsx]

## Sheet: Fish
(a). Detected species by site matrix for fish.
Site_abbreviation	Acestrorhynchus_falcatus	Acnodon_oligacanthus	Aequidens_tetramerus	Ageneiosus_inermis	Anablepsoides_lungi	Ancistrus_aff__temminckii	Ancistrus_cf__leucostictus	Anostomus_brevior	Astyanax_bimaculatus	Auchenipterus_nuchalis	Batrochoglanis_raninus	Bivibranchia_bimaculata	Bivibranchia_simulata	Boulengerella_cuvieri	Brachyhypopomus_beebei	Brycon_falcatus	Brycon_pesu	Bryconamericus_aff__hyphesson	Bryconamericus_guyanensis	Bryconops_affinis	Bryconops_cyrtogaster	Caenotropus_maculosus	Callichthys_callichthys	Chalceus_macrolepidotus	Characidium_zebra	Charax_gibbosus	Charax_niger	Chasmocranus_brevior	Chasmocranus_longior	Chilodus_zunevei	Cichla_ocellaris	Cichlasoma_bimaculatum	Cleithracara_maronii	Copella_carsevennensis	Corydoras_amapaensis	Corydoras_geoffroy	Corydoras_guianensis	Corydoras_oiapoquensis	Creagrutus_melanzonus	Crenicichla_albopunctata	Crenicichla_johanna	Crenicichla_multispinosa	Crenicichla_saxatilis	Cteniloricaria_fowleri	Cteniloricaria_platystoma	Curimata_cyprinoides	Cynopotamus_essequibensis	Cyphocharax_aff__spilurus	Cyphocharax_gouldingi
M1	0	0	2661	431	0	0	0	5309	0	42	0	478	0	0	0	1035	416	0	188	0	0	2675	40	4853	1121	0	0	0	1626	3154	697	0	0	0	0	1100	0	0	205	96	0	7625	0	0	377	0	5498	2462	0
M10	0	6508	4738	216	0	0	416	2083	0	0	0	7547	0	0	0	12903	1410	0	0	415	0	17250	202	18164	0	0	0	0	649	0	7087	0	0	0	0	659	0	0	1168	0	0	14119	0	0	1246	0	0	4960	0
M11	0	28861	0	0	0	0	1445	2895	0	0	0	4293	0	0	0	16270	25262	0	0	0	0	17420	0	16531	0	0	0	0	1985	0	11416	0	0	0	0	0	0	0	5573	0	0	24051	0	0	3159	0	0	2215	0
M12	0	19180	0	394	0	0	147	0	0	0	0	50535	0	0	0	2441	3022	0	0	0	0	9153	0	10610	0	0	0	0	0	0	6210	0	0	0	0	0	0	0	0	0	0	56941	0	0	0	0	2937	1532	0
M13	0	34207	0	0	0	0	0	0	0	0	0	13122	0	0	0	8214	10390	0	0	0	0	12404	0	5192	0	0	0	0	0	0	5923	0	0	0	0	0	0	0	0	0	0	79722	0	0	2682	0	0	8350	0
M14	0	29705	0	0	0	0	226	393	0	0	0	6746	0	0	0	6120	2217	0	393	0	0	6930	0	3443	0	0	0	0	0	0	8604	0	0	0	0	0	0	0	1908	0	0	47242	0	0	4456	0	0	3621	0
M15	0	23734	4288	0	0	0	0	2174	0	5625	0	5260	0	0	0	5043	12509	0	0	0	0	21260	0	1610	0	0	0	0	0	0	10009	0	0	0	0	0	0	0	2637	0	0	40911	0	0	1452	0	0	609	0
M16	27758	15775	0	0	0	0	0	0	0	0	0	0	0	0	0	0	26914	0	0	0	0	7940	0	5823	0	18516	0	0	0	0	1300	0	0	0	0	0	25062	0	11686	0	0	0	0	0	0	0	9473	0	0
M17	0	14820	0	0	0	0	0	0	0	12704	0	3858	0	0	0	0	350	0	0	0	0	10400	0	0	0	3624	0	0	0	0	10898	0	0	0	0	0	0	0	0	0	0	2990	0	0	0	0	0	2636	0
M18	0	4496	0	0	0	0	0	0	0	0	0	0	0	0	0	1775	0	0	0	0	0	8482	0	7860	0	0	0	0	0	0	6561	0	0	0	0	0	0	0	0	0	0	22896	0	0	1991	0	0	0	0
M19	0	5523	2095	3790	0	0	367	0	0	2853	0	3389	0	0	0	1766	1836	0	0	0	0	4321	0	3640	0	1906	0	0	0	0	4190	0	0	0	0	0	951	0	2042	414	0	4277	0	0	455	0	1438	2296	0
M2	0	0	4765	510	0	0	160	8027	0	0	0	256	0	0	68	2613	1148	0	0	249	0	3296	163	5929	1537	0	0	0	2814	3238	2792	0	0	0	0	2349	0	0	642	447	0	2486	0	0	178	0	8807	2252	0
M20	2087	0	0	7171	0	0	20205	0	0	45502	0	0	0	0	0	1832	1651	0	0	0	0	0	0	1291	0	10585	0	0	2222	0	0	0	0	0	0	0	6228	0	7162	3656	0	0	0	0	0	0	7644	9404	0
M21	0	1353	2870	0	0	0	0	0	0	9560	0	8710	0	0	0	0	3646	0	0	0	0	6548	0	0	0	0	0	0	0	0	0	0	0	0	0	0	3231	0	1132	0	0	10615	0	0	0	0	0	5100	0
M22	3825	6503	0	0	0	0	0	0	0	0	0	4336	0	0	0	8875	0	0	0	0	0	0	0	0	0	0	0	0	0	0	28958	0	0	0	0	0	0	0	0	0	0	6054	0	0	9397	0	0	3588	0
M23	0	2215	0	0	0	0	48	0	0	6228	0	2607	0	0	0	0	799	0	0	0	0	5904	0	529	0	0	0	0	0	0	0	0	0	0	0	0	0	0	0	0	0	15047	0	0	2519	0	0	4128	0
M24	0	1048	0	0	0	0	4670	0	0	2791	0	2537	0	0	0	1323	3616	0	2381	0	0	1933	0	3533	393	0	0	0	655	0	3847	0	0	0	0	0	0	0	0	0	0	2216	0	0	2535	0	0	1064	0
M25	0	6002	0	0	0	0	4669	0	0	0	0	10165	0	0	0	4892	13183	0	1831	0	0	5276	0	0	0	0	0	0	0	0	0	0	0	0	0	0	0	0	471	0	0	12787	0	0	0	0	0	4083	0
M26	0	24021	0	0	0	0	21723	0	0	0	0	7577	0	0	0	0	0	0	0	0	0	0	0	0	0	0	0	0	0	0	0	0	0	0	0	0	0	0	3515	0	0	8185	0	0	0	0	0	0	0
M27	0	7400	0	0	0	0	2233	0	0	0	0	6473	0	0	0	7606	17074	0	0	0	0	2202	0	4131	0	0	0	0	0	0	7792	0	0	0	0	0	0	0	6072	0	0	33923	0	0	3039	3842	0	4738	0
M28	0	0	0	2203	0	0	0	0	0	4751	0	0	0	0	0	0	0	0	0	0	0	0	0	0	0	8470	0	0	1370	0	0	1990	0	0	0	0	4811	0	0	0	0	0	0	0	0	0	1751	4440	0
M29	0	23928	0	0	0	0	0	0	0	0	0	14733	0	0	0	0	13114	0	0	0	0	0	0	0	0	0	0	0	0	0	19422	0	0	0	0	0	0	0	0	0	0	17709	0	0	17188	0	0	4811	0
M3	0	357	2498	589	0	0	201	4303	0	0	0	308	0	0	0	1064	920	0	0	0	0	7377	151	6408	1300	0	0	0	915	1956	6257	0	83	0	0	1778	0	0	545	447	0	2707	0	0	334	0	4396	4923	0
M30	0	0	0	0	0	0	0	0	0	0	0	0	0	0	0	0	0	0	0	0	0	0	0	0	0	0	0	0	0	0	0	0	0	0	0	0	0	0	0	0	0	0	0	0	0	0	0	0	0
M31	0	2975	0	0	0	0	0	0	0	1900	0	1148	0	0	0	3562	3931	0	0	0	0	0	0	1613	0	0	0	0	0	0	0	0	0	0	0	0	0	0	1820	0	0	13731	0	0	6640	5661	0	817	0
M32	0	6623	0	0	0	0	0	0	0	16921	0	3636	0	0	0	1098	0	0	0	0	0	0	0	0	0	0	0	0	0	0	0	0	0	0	0	0	0	0	0	0	0	1533	0	0	3412	25926	0	0	0
M35	3193	0	0	0	0	0	0	1223	0	5338	0	9142	0	0	0	2301	0	0	0	0	0	0	0	12636	0	6813	0	0	9495	0	0	0	0	0	0	2891	5412	0	472	8319	0	22373	0	0	7603	2937	9682	6395	0
M4	0	679	863	463	0	0	213	1155	0	0	0	351	0	0	0	557	350	0	0	74	0	4679	0	2573	119	0	0	0	113	398	306	0	0	0	0	828	0	0	164	129	0	946	0	0	0	0	758	2465	0
M5	0	2079	2382	3207	0	0	1255	8546	0	0	0	4960	0	0	0	3078	2966	0	237	265	0	23480	416	7566	280	0	0	403	638	2589	1891	0	0	0	0	1853	0	0	775	560	0	5009	0	0	944	0	5400	7101	0
M6	0	2590	716	779	0	0	332	1367	0	74	0	3572	0	0	0	2343	750	0	102	0	0	11135	95	2593	238	0	0	118	1404	537	1899	0	0	0	0	213	0	0	0	0	0	5781	0	0	516	0	198	2712	0
M7	0	4607	1019	1947	0	0	240	702	0	0	0	2574	695	0	0	3647	1162	0	0	0	0	7983	0	2736	0	0	0	0	1709	747	2084	0	0	0	0	2186	0	0	0	88	0	7060	0	0	576	0	231	3236	0
M8	0	14542	2420	2416	0	0	1583	3225	0	1076	0	6135	0	0	0	17652	3462	0	0	0	0	20017	390	11009	453	0	0	0	249	180	6071	0	0	0	0	646	0	0	891	0	0	14916	0	0	1331	0	2476	4694	0
M9	0	6199	4322	2291	0	0	404	4335	0	487	0	4713	0	0	0	7702	2553	0	0	0	0	27680	40	16390	0	0	0	0	2245	3086	10822	0	0	0	0	2086	0	0	1584	293	0	14806	0	0	484	0	0	14029	0
O1	10118	0	12681	419	0	69329	0	3027	0	0	882	0	0	0	0	0	0	3401	0	0	643	0	294	0	7230	0	0	0	4330	1719	0	0	0	1172	8520	0	0	22697	0	0	9874	0	19584	0	0	0	0	0	20654
O10	6851	0	1424	437	0	22802	0	2903	0	0	2460	0	8545	30698	0	0	0	28888	0	0	2520	0	280	0	9144	0	139	0	2014	302	0	0	0	0	3517	0	0	26197	0	0	14350	0	16446	0	0	0	0	0	26387
O11	5672	0	4657	0	0	26198	0	1533	0	0	501	0	3018	49655	3351	0	0	1360	0	0	902	0	121	0	7451	0	3108	0	4439	1579	0	0	0	0	12432	0	0	24026	0	0	12782	0	23389	0	0	0	0	0	35077
O12	2838	0	4409	0	0	2354	0	921	1491	0	0	0	12054	12317	0	0	0	1883	0	0	403	0	0	0	2370	0	5656	0	3057	1078	0	0	0	0	8554	0	0	18868	0	0	7495	0	6701	0	0	0	0	136	22640
O13	6055	0	11495	0	0	57231	0	3105	0	0	1016	0	0	0	1444	0	0	0	0	0	707	0	428	0	10225	0	860	0	17479	6115	0	0	0	2486	12976	0	0	7705	0	0	28212	0	35680	0	0	0	0	0	5105
O14	1299	0	3544	445	0	9466	0	101	0	0	385	0	11638	33805	2746	0	0	3636	0	0	560	0	912	0	0	0	2420	0	5327	350	0	0	0	391	626	0	0	12121	0	0	18128	0	9541	8888	0	0	0	0	26793
O15	365	0	1598	833	0	1483	0	706	0	0	0	0	27392	4986	0	0	0	1875	0	0	931	0	121	0	937	0	188	0	5434	5388	0	0	0	0	454	0	0	6807	0	0	5511	0	3493	14635	0	0	0	1135	17332
O16	0	0	0	640	0	0	0	2983	0	0	0	0	121434	19075	0	0	0	426	0	0	2182	0	0	0	2454	0	1563	0	2756	292	0	0	0	0	2792	0	0	6326	0	0	4619	0	10633	0	0	0	0	931	18103
O17	2132	0	8229	0	0	1803	0	4210	0	0	0	0	29726	18319	126	0	0	3147	0	0	3210	0	450	0	9710	0	558	0	9243	823	0	0	0	1242	6042	0	0	7197	0	0	5059	0	11157	0	0	0	0	3776	14805
O18	3474	0	2114	0	0	1427	0	675	0	0	0	0	12429	8333	0	0	0	2461	0	0	2915	0	407	0	0	0	0	0	5106	483	0	0	0	0	209	0	0	4154	0	0	3389	0	3578	0	0	0	0	1993	13816
O19	2982	0	694	337	0	666	0	167	0	0	0	0	26652	6727	145	0	0	1662	0	0	330	0	0	0	3608	0	1468	0	2703	0	0	0	0	126	2046	0	0	5719	0	0	4913	0	7276	0	0	0	0	355	10508
O2	12499	0	12476	410	0	52343	0	2129	0	0	609	0	0	0	295	0	0	2364	0	0	864	0	229	0	2830	0	0	0	1438	836	0	0	0	237	5301	0	0	33839	0	0	10694	0	31564	0	0	0	0	0	15499
O20	0	0	727	4381	0	1443	0	325	0	0	0	0	15811	6585	0	0	0	1253	0	0	905	0	292	0	0	0	1125	0	3049	0	0	0	0	1319	1137	0	0	2494	0	0	3248	0	2567	0	0	0	0	0	11523
O21	0	0	3580	637	0	0	0	235	0	0	0	0	373487	7271	0	0	0	3346	0	0	2011	0	0	0	1568	0	0	0	774	0	0	0	0	0	526	0	0	806	0	2355	3188	0	1502	0	0	0	0	0	0
O22	2346	0	0	0	0	6790	0	3035	0	0	1470	0	14997	35392	0	0	0	2033	0	0	317	0	500	0	9507	0	0	0	1152	0	0	0	0	0	1675	0	0	6748	0	776	2104	0	0	12310	0	0	0	1905	23128
O23	4547	0	3755	3832	5083	0	0	1928	0	0	0	0	14988	9325	101	0	0	2546	0	0	1980	0	206	0	3760	0	0	0	2976	718	0	0	0	0	2906	0	0	983	0	874	4791	0	6936	0	0	0	0	3030	25204
O24	9466	0	3948	501	196	72536	0	1746	0	0	1831	0	0	20349	4758	0	0	6549	0	0	3938	0	1159	0	13384	0	0	0	7356	5952	0	0	0	0	21096	0	0	9453	0	7249	21007	0	0	0	0	0	0	1085	15642
O25	213	0	0	2045	0	11816	0	0	0	0	0	0	30646	19578	0	0	0	0	0	0	686	0	0	0	803	0	0	0	1269	0	0	0	0	0	1018	0	0	5985	0	645	1987	0	735	15134	0	0	0	413	7364
O26	5560	0	476	330	0	5221	0	3106	0	0	0	0	32277	32153	1631	0	0	685	0	0	4922	0	0	0	0	0	1355	0	4896	0	0	0	0	0	0	0	0	3138	0	2341	2351	0	6458	0	0	0	0	10523	5723
O27	983	0	0	0	0	0	0	264	0	0	0	0	6893	23165	0	0	0	0	0	0	1460	0	0	0	6191	0	0	0	10893	1276	0	0	0	0	364	0	0	5410	0	155	779	0	1508	6446	0	0	0	0	5581
O28	5057	0	0	3017	0	8992	0	1601	0	0	1102	0	27908	21935	0	0	0	0	0	0	917	0	309	0	0	0	0	0	0	0	0	0	0	180	770	0	0	865	0	0	4706	0	9802	9006	0	0	0	2628	6597
O29	1116	0	1232	132	0	3117	0	300	0	0	0	0	9172	6695	0	0	0	0	372	0	2532	0	0	0	0	0	0	0	0	417	0	0	0	255	0	0	0	14073	0	0	682	0	12813	0	0	0	0	401	13796
O3	28995	0	4633	0	0	55004	0	886	0	0	556	0	0	0	174	0	0	5600	0	0	2024	0	488	0	2895	0	0	0	1784	237	0	0	0	1310	871	0	0	58327	0	0	22416	0	19854	2522	0	0	0	0	32874
O30	3274	0	4992	1158	0	14998	0	2040	0	0	490	0	1516	8075	266	0	0	1578	0	0	1496	0	414	0	4502	0	1458	0	4258	3253	0	0	0	669	1746	0	0	9220	0	0	11848	0	15112	0	0	0	0	862	6965
O31	4769	0	374	0	0	5268	0	187	0	0	0	0	18177	22046	0	0	0	2156	0	0	3776	0	0	0	0	0	856	0	0	0	0	0	0	9598	769	0	0	3903	0	457	8851	0	7625	27273	0	0	0	3896	5359
O4	39655	0	6545	3496	0	79662	216	2046	0	0	6956	0	1671	0	1016	0	0	13769	254	0	1211	0	876	0	16393	0	0	0	3928	2379	0	0	0	247	8741	0	0	112170	0	0	36474	0	56838	0	0	0	0	1353	37164
O5	12977	0	10370	1236	0	18446	0	1326	0	0	1577	0	547	0	514	0	0	4029	0	0	532	0	87	0	3166	0	0	0	3714	4353	0	0	0	0	3971	0	0	39535	0	0	12595	0	22418	0	0	0	0	922	29149
O6	41141	0	20307	0	0	68119	0	1966	0	0	1389	0	0	0	416	0	0	48149	0	0	331	0	0	0	4089	0	0	0	1707	4814	0	0	0	0	6281	0	0	117029	0	0	71581	0	55376	16479	0	0	0	523	49097
O7	7531	0	6518	1864	0	17775	0	1532	0	0	1173	0	3933	11745	123	0	0	4237	0	0	1000	0	364	0	3237	0	839	0	986	718	0	0	0	969	1971	0	0	24904	0	0	11049	0	18857	3618	0	0	0	427	24076
O8	6231	0	11699	0	0	45319	0	4535	0	0	399	0	0	0	139	0	0	6061	0	0	3437	0	525	0	12319	0	3232	0	9913	3466	0	0	0	136	5996	0	0	18585	0	0	20701	0	49725	0	0	0	0	222	41622
O9	6690	0	3654	7604	0	147554	0	707	0	0	525	0	238958	110332	0	0	0	1513	0	0	241	0	0	0	46255	0	991	0	13035	938	0	0	0	634	3684	0	0	93008	0	0	62983	0	63394	6625	0	0	0	0	241191
[truncated: 109 more columns]

## Sheet: Mammals
(b). Detected species by site matrix for mammals.
Site_abbreviation	Alouatta_seniculus	Ateles_paniscus	Caluromys_philander	Cebus_olivaceus	Chironectes_minimus	Coendou_prehensilis	Cuniculus_paca	Dasyprocta_leporina	Dasypus_kappleri	Didelphis_imperfecta	Echimys_chrysurus	Eira_barbara	Hydrochoerus_hydrochaeris	Lontra_longicaudis	Makalata_didelphoides	Marmosa_lepida	Marmosa_murina	Marmosops_parvidens	Mazama_americana	Mazama_nemorivaga	Metachirus_nudicaudatus	Micoureus_demerarae	Myoprocta_acouchy	Myrmecophaga_tridactyla	Nasua_nasua	Oecomys_auyantepui	Oecomys_bicolor	Oecomys_rex	Oecomys_rutilus	Panthera_onca	Pecari_tajacu	Philander_opossum	Pithecia_pithecia	Potos_flavus	Priodontes_maximus	Procyon_cancrivorus	Pteronura_brasiliensis	Saguinus_midas	Saimiri_sciureus	Sapajus_apella	Sciurillus_pusillus_kuhlii	Sciurus_aestuans	Speothos_venaticus	Tamandua_tetradactyla	Tapirus_terrestris	Tayassu_pecari
M1	0	0	0	40	0	0	0	0	0	0	0	0	264	0	1943	0	0	0	0	0	0	0	0	160	0	0	0	0	0	0	0	107	0	51	0	0	80	0	79	46	0	0	15	116	863	0
M10	32	0	0	0	0	0	0	0	0	0	0	0	297	115	2257	0	0	199	0	0	0	0	0	59	0	0	0	0	0	0	0	53	0	0	0	0	0	65	0	71	0	0	0	0	2583	0
M11	0	0	0	0	0	0	0	0	4968	0	0	0	0	0	29927	0	0	0	0	0	0	0	0	0	0	0	0	0	0	0	0	3479	0	0	0	0	0	0	0	0	0	0	0	0	15129	7937
M12	0	0	0	0	0	0	0	0	0	0	0	0	0	0	18346	0	0	0	0	0	0	0	0	3637	0	0	0	0	0	0	0	0	0	0	0	0	0	0	0	0	0	0	0	0	4775	0
M13	0	0	0	0	0	0	0	4534	0	0	0	0	84	0	1088	0	0	0	64	0	0	0	5071	623	0	0	0	0	0	0	0	0	0	0	0	0	0	763	0	0	0	0	0	0	4259	162
M14	0	0	0	0	0	0	0	0	0	0	0	0	1276	14	3582	0	0	0	0	0	0	0	2048	0	0	0	0	0	0	0	0	0	0	0	337	0	0	0	0	0	0	0	0	1185	2276	0
M15	0	0	0	0	0	0	0	0	0	0	0	0	341	0	3832	0	0	0	0	0	0	0	0	0	0	0	0	0	0	0	0	370	0	0	0	0	0	0	0	0	0	0	0	0	473	0
M16	0	0	0	0	0	0	0	0	0	0	0	0	0	0	9724	0	0	0	0	0	0	0	0	2664	0	0	0	0	0	0	0	0	0	0	0	0	0	27	0	0	0	0	0	0	12613	0
M17	0	0	0	0	0	0	0	776	0	0	0	0	0	0	10889	0	0	0	0	0	0	0	0	0	0	0	0	0	0	0	0	0	0	0	0	0	0	0	0	0	0	0	0	0	0	0
M18	0	0	0	0	0	0	35	1882	0	0	0	0	0	0	1587	0	0	0	0	0	0	0	0	0	0	0	0	0	0	0	0	0	0	544	2135	0	0	0	0	0	0	0	0	0	1956	0
M19	0	0	0	0	0	0	0	0	0	0	0	0	1284	0	6302	0	0	0	0	0	0	0	0	1148	0	0	0	0	0	0	0	847	0	0	1894	0	0	0	0	0	0	0	0	1035	2540	0
M2	18	458	0	0	0	0	0	42	0	0	0	0	1871	0	4508	0	0	0	0	0	0	0	0	525	0	0	0	0	0	0	0	55	0	0	35	0	91	0	0	53	0	0	0	218	3660	0
M20	0	0	0	1016	0	0	0	0	0	0	0	1293	594	0	4759	0	0	0	0	0	0	0	0	2753	0	0	0	0	0	0	0	0	0	0	0	0	0	180	0	0	0	0	0	953	12801	0
M21	0	0	0	0	0	0	49	522	0	0	0	0	0	0	4305	0	0	0	0	0	0	0	0	0	0	0	0	0	0	0	0	0	0	0	1054	0	0	0	0	0	0	0	0	1200	138	0
M22	0	0	0	0	0	0	0	0	0	0	0	0	0	0	1328	0	0	0	0	0	0	0	0	0	0	0	0	0	0	0	952	0	0	0	0	0	0	0	0	0	0	0	0	0	1662	1648
M23	0	0	0	0	0	0	0	0	93	0	0	0	778	0	1448	0	0	0	0	0	0	0	0	192	0	0	0	0	0	0	0	0	0	0	0	0	0	0	0	0	0	0	0	0	896	0
M24	0	0	0	0	0	0	0	0	0	0	0	0	150	0	6757	0	0	0	0	0	0	890	0	0	0	0	0	0	0	0	0	0	0	1784	0	0	0	0	0	3124	0	0	0	328	1033	0
M25	0	0	0	0	0	0	0	5951	0	0	0	0	0	0	1459	0	4615	0	0	5857	0	0	0	0	0	0	0	0	0	0	0	13854	0	0	0	0	0	0	0	4220	0	0	0	0	5894	0
M26	0	0	0	0	0	0	0	0	0	0	0	0	0	0	3907	0	0	0	0	0	0	0	0	0	0	0	0	0	0	0	0	0	0	0	0	0	0	0	0	0	0	0	0	522	33291	0
M27	0	0	0	598	0	0	0	0	0	0	0	0	0	0	2793	0	0	0	0	0	0	0	0	0	0	0	0	0	0	0	0	0	0	0	0	0	4468	111	0	0	0	0	0	0	0	0
M28	0	0	0	0	0	0	0	1451	0	0	0	0	1185	0	6086	0	0	0	0	0	0	0	0	0	0	0	0	0	0	0	0	851	0	635	0	0	0	0	0	1290	0	0	0	1322	7550	0
M29	0	0	0	0	0	0	0	265	0	0	0	0	0	0	4416	0	0	0	0	0	0	0	0	0	0	0	0	0	0	0	0	0	0	0	0	0	0	0	0	227	0	0	0	0	0	1451
M3	0	495	379	261	0	0	64	0	0	0	0	0	1047	414	13833	0	0	0	0	0	239	58	0	1225	0	0	0	0	0	0	185	42	74	21	0	0	495	13	530	376	0	0	0	625	5352	0
M30	0	0	0	0	0	0	1699	0	0	0	0	0	0	0	19340	0	0	0	0	0	0	0	0	0	0	0	0	0	0	0	0	0	0	0	0	0	0	0	0	0	0	0	0	0	0	0
M31	0	0	0	0	0	0	0	3559	0	0	0	0	3470	0	0	0	0	0	0	0	0	0	0	0	0	0	0	0	0	0	0	0	0	0	0	0	0	0	0	0	0	0	0	0	0	0
M32	0	0	0	0	0	0	0	0	0	0	0	0	1209	0	5681	0	0	0	0	0	0	0	0	0	0	0	0	0	0	0	0	0	0	0	0	0	0	0	0	0	0	0	0	0	157	0
M33	0	0	0	0	0	0	0	0	0	0	0	0	0	0	11013	0	0	0	0	0	0	0	0	0	0	0	0	0	0	0	0	0	0	0	0	0	0	0	0	0	0	0	0	0	0	0
M34	0	0	0	0	0	0	0	0	0	0	0	0	0	0	312	0	0	0	2479	0	0	0	0	0	0	0	0	0	0	0	0	0	0	0	0	0	0	0	1070	0	0	0	0	0	0	0
M35	439	0	957	106410	0	0	148	796	0	0	0	0	19318	0	104774	0	0	0	4280	0	0	0	0	5951	0	0	0	0	9891	0	80638	7727	0	9877	0	0	0	735	0	45666	0	0	0	4557	6501	0
M36	0	0	0	0	0	0	0	551	0	0	0	0	0	0	95	0	66	0	0	0	0	215	0	0	0	0	0	0	0	0	0	0	0	317	0	0	0	0	0	0	0	0	0	540	0	1354
M37	0	0	0	0	0	0	0	0	0	0	0	0	0	0	36251	0	0	0	0	0	0	0	0	0	0	0	0	0	0	0	0	0	0	0	0	0	0	0	0	0	2125	0	0	0	0	0
M4	31	123	0	129	0	0	0	26	0	0	0	0	218	0	2160	0	0	0	0	0	0	0	0	293	0	0	0	0	0	0	0	41	0	34	0	0	121	0	0	113	0	0	0	117	1096	0
M5	1052	265	0	0	0	0	0	0	0	101	0	0	507	0	15409	0	0	0	0	0	0	0	0	0	0	0	0	0	0	0	0	252	0	0	0	0	0	0	0	235	0	0	0	491	3168	0
M6	0	0	0	0	0	0	0	0	0	0	0	0	82	0	4166	0	0	0	0	0	0	0	0	0	0	0	0	0	0	0	0	0	0	0	0	0	42572	0	0	0	0	0	0	0	840	0
M7	0	0	0	0	0	0	0	0	0	0	0	0	0	0	4851	0	0	0	0	0	0	0	0	0	0	0	0	0	0	0	0	0	0	0	0	0	0	0	0	0	0	0	0	139	0	0
M8	0	0	0	0	0	0	0	0	0	0	0	0	151	0	1787	0	0	0	0	0	0	0	0	146	0	0	0	0	0	126	0	0	0	0	0	0	408	0	0	0	0	0	0	119	1754	0
M9	0	0	0	0	0	0	0	0	1413	0	0	0	2478	0	11245	0	0	0	0	0	0	0	2984	0	0	0	0	0	0	0	0	0	0	0	0	0	0	453	0	0	0	0	0	0	3979	0
O1	0	0	0	6188	2638	0	0	2261	0	0	0	0	0	0	18717	4926	2882	0	3674	9009	0	0	0	1391	0	0	530	0	0	0	0	11457	0	2974	0	0	0	0	0	0	0	0	0	0	25020	62938
O10	0	140	0	570	0	0	637	3097	0	0	0	0	0	0	5951	229	0	0	2499	6436	0	0	8116	552	0	0	0	0	727	0	5547	1382	0	0	590	0	0	268	0	17517	0	0	0	959	6750	0
O11	226	0	0	0	0	0	3488	4895	0	0	0	0	0	187	160532	0	0	0	3267	10770	0	0	626	11124	0	0	0	0	0	0	19313	0	45959	6372	2005	0	0	347	0	116746	0	0	0	791	75709	163459
O12	0	0	859	0	0	0	450	0	0	0	0	0	4962	0	19336	0	0	0	0	2836	0	0	0	2347	0	0	0	0	0	0	1848	0	0	2573	0	0	0	0	0	0	0	0	0	0	2978	7074
O13	0	0	0	2012	280	0	0	0	146	0	0	0	0	0	3045	235	105	0	0	0	0	0	0	6151	0	0	0	517	101	0	0	0	0	505	0	0	0	0	5789	0	0	0	0	503	9576	0
O14	0	0	0	0	0	0	8540	11650	0	0	0	0	80104	0	4002	0	0	0	0	0	0	0	0	8748	0	0	0	0	1844	0	0	0	0	0	0	903	2570	0	0	118	0	0	0	0	32765	20468
O15	0	356	0	325	0	0	0	0	0	0	0	0	8542	0	6340	0	0	0	0	0	0	0	0	1906	0	0	0	0	0	0	514	0	0	0	0	0	0	0	1135	6630	0	0	0	181	45910	0
O16	0	1482	0	0	0	0	0	0	0	0	280	0	4843	0	13163	0	0	0	0	0	0	0	0	0	0	0	0	0	178	0	641	0	0	437	0	0	0	0	6397	0	0	0	0	0	25817	0
O17	0	0	0	0	0	0	0	246	355	0	0	0	0	314	6355	0	0	0	0	0	0	0	0	0	0	531	1175	0	0	0	0	904	0	1003	0	0	0	0	0	740	0	0	0	936	1315	0
O18	0	0	0	0	0	0	1593	0	0	0	0	0	0	0	17660	0	0	0	0	0	0	0	4136	5451	0	0	0	0	0	0	0	0	0	0	0	0	0	0	0	0	0	0	0	0	24966	7125
O19	0	0	0	0	0	0	0	0	0	0	0	0	0	0	2266	0	0	0	0	0	0	0	207	1772	0	0	0	0	0	0	0	0	0	0	0	0	0	0	1241	4441	0	0	0	2577	4350	0
O2	213	0	0	1783	0	555	0	3166	0	0	0	0	0	0	10155	0	0	0	0	0	0	1099	0	0	0	0	0	0	252	242	0	3925	0	3395	0	0	487	0	1316	0	0	0	0	429	19394	28821
O20	0	0	0	245	0	0	0	294	0	0	0	0	0	0	850	0	0	0	0	0	0	0	0	149	0	0	0	0	0	0	0	266	0	172	0	0	0	0	0	0	0	0	0	0	483	0
O21	0	177	0	0	0	0	658	0	0	0	0	0	0	260	4095	0	0	0	0	74602	701	0	0	1945	0	0	0	0	0	0	0	0	0	1540	0	0	0	0	1227	0	0	0	0	1026	10039	0
O22	0	272	0	0	0	0	7931	61663	0	0	0	0	6214	0	2812	0	0	0	0	0	0	0	0	0	16265	0	0	0	0	0	0	781	0	1712	0	0	0	0	0	2003	0	0	0	0	2889	0
O23	0	0	0	0	0	0	300	0	0	0	0	0	6087	380	0	0	0	0	0	0	0	0	0	337	0	0	0	0	0	0	7537	0	0	2195	0	0	1874	0	0	6334	0	0	0	0	21430	0
O24	258	0	0	385	180	0	0	0	0	0	0	0	0	0	0	0	0	0	0	1212	0	0	0	2173	0	0	0	0	1165	0	0	0	0	1921	1598	0	0	0	0	0	0	0	0	1373	12507	0
O25	0	0	0	1205	0	0	511	0	0	0	0	0	0	0	4411	0	0	0	1048	0	0	0	0	0	0	0	0	0	0	0	0	0	0	0	0	0	0	0	0	998	0	0	0	0	2970	0
O26	0	0	0	0	0	0	0	0	0	0	0	0	0	0	9001	0	0	0	0	0	0	0	0	0	411	0	0	0	0	0	0	0	0	0	0	0	0	0	0	0	0	433	0	611	7635	0
O27	437	0	0	0	0	0	0	0	0	0	0	0	11785	0	43781	0	0	0	0	2882	0	973	0	0	0	0	0	0	0	0	0	0	0	0	0	0	0	0	0	4704	0	0	0	22874	3016	0
O28	0	0	0	0	0	0	0	0	0	0	6733	0	0	0	16822	0	0	0	0	0	0	0	6256	969	0	0	0	0	0	0	7683	1791	0	3323	0	0	0	558	0	0	0	0	0	0	9410	0
O29	0	0	0	1199	0	0	0	2831	0	0	0	0	0	0	7051	0	0	0	0	0	0	0	0	864	0	0	0	0	1386	299	6343	0	0	758	0	0	757	0	0	0	0	0	0	0	7790	0
O3	0	0	409	0	0	0	0	1521	119	0	0	0	828	370	17338	0	0	0	0	0	0	0	0	751	0	0	0	0	0	0	0	0	0	971	0	0	0	0	0	0	0	0	0	396	26052	0
O30	0	0	0	997	0	0	4189	2496	178	0	0	0	1421	0	7793	0	0	0	0	1513	297	0	0	1950	165	0	0	0	1108	0	88204	797	0	1062	0	0	0	0	0	813	0	0	0	2243	3872	1039
O31	0	0	0	0	0	0	479	0	0	0	0	0	0	0	38683	0	0	0	0	0	0	0	0	0	0	0	0	0	0	0	27089	0	0	5173	0	0	0	0	0	16465	0	0	0	6220	19627	0
O32	0	0	0	0	0	0	0	0	0	0	0	0	0	0	28307	0	0	0	0	0	0	0	0	0	0	0	0	0	0	0	0	0	0	5046	0	0	0	0	0	15471	0	0	0	0	24013	0
O33	0	0	0	4328	0	0	0	0	0	0	0	0	0	0	1358	0	0	0	0	0	0	0	0	0	0	0	0	0	0	0	1869	0	0	1900	0	0	0	0	203	0	0	0	0	0	0	0
O34	0	0	0	0	0	0	0	0	1448	0	0	0	0	0	546	0	0	0	0	0	0	0	0	1531	0	0	0	0	0	0	0	2330	0	674	0	0	0	0	0	0	0	0	0	0	0	0
O35	0	0	0	0	0	0	0	2091	0	0	0	0	0	0	0	0	0	0	0	0	0	0	0	0	0	0	0	0	0	0	0	0	0	426	0	0	0	0	0	0	0	0	0	0	948	0
O36	0	0	0	0	0	0	0	0	0	0	0	0	5394	0	6108	0	0	0	0	0	0	0	0	0	0	0	0	0	0	0	0	0	0	0	0	0	0	0	0	0	0	0	0	0	0	0
O37	0	0	0	0	0	0	0	0	0	0	0	0	0	0	21370	0	0	0	0	0	0	0	0	0	0	0	0	0	0	0	0	0	0	6514	0	0	0	0	8491	0	0	0	0	0	6002	0
O4	0	0	0	0	0	0	0	1494	0	0	0	0	1263	257	7226	0	0	0	14352	0	0	0	0	939	0	0	0	0	2939	0	0	442	0	0	0	0	0	0	1185	0	0	0	0	0	10376	0
O5	0	129	967	0	0	0	0	4164	0	0	0	0	0	3751	3175	0	0	0	2504	6390	0	0	0	1543	0	0	0	0	2579	0	0	0	0	422	0	0	0	240	2795	0	0	0	0	3444	8181	7237
O6	0	0	0	0	0	0	0	0	0	0	0	0	0	0	0	0	0	0	1773	1607	0	0	0	1045	0	0	0	0	0	0	0	0	0	1478	0	0	0	0	0	7048	0	0	0	0	0	0
O7	0	0	0	0	0	0	363	700	0	0	0	0	0	208	3831	0	873	0	940	1211	0	0	0	0	0	0	0	0	0	0	5051	661	0	0	0	0	138	0	0	12381	0	0	0	850	10918	4377
O8	0	0	0	0	0	0	0	18048	0	0	2171	0	7234	0	29112	292	1026	0	0	0	0	0	0	7152	0	0	0	0	400	0	0	7598	0	342	0	0	0	0	1435	0	0	0	0	0	8236	0
O9	0	0	0	0	0	0	3051	519	0	0	0	0	0	5860	11397	0	0	0	201490	59774	0	0	1386	2889	0	0	0	0	1535	0	12181	1909	0	994	0	4381	0	0	0	57723	0	0	0	2047	9604	3409
