# Supplementary material for: Low level of anthropization linked to harsh vertebrate biodiversity declines in Amazonia
Source: Nat Commun. 2022 Jun 7;13:3290. doi: 10.1038/s41467-022-30842-2 (PMC9174194; doi:10.1038/s41467-022-30842-2)
Supplement: Supplementary file 8 — Supplementary Data 5 [file 41467_2022_30842_MOESM8_ESM.xlsx]

## Sheet: Fish
(a). Fish site subsampling analyses.
Min distance between sites	Spatial extent	Fish
		Species richness				Functional richness
		Site number	Bootstrap number	Slope	R²	Site number	bootstrap number	Slope	R²
2km	0.5km	61	8	-0.0437445	0.100112	61	8	-0.0255851	0.0869123
2km	1.5km	61	8	-0.0613048	0.175109	61	8	-0.0339474	0.145267
2km	3km	61	8	-0.0760731	0.191931	61	8	-0.0394774	0.142291
2km	5km	61	8	-0.10165	0.232525	61	8	-0.0526754	0.172624
2km	10km	61	8	-0.158626	0.423322	61	8	-0.0921455	0.37912
2km	15km	61	8	-0.18022	0.442934	61	8	-0.10643	0.389576
2km	20km	61	8	-0.210367	0.470898	61	8	-0.124196	0.402908
2km	30km	61	8	-0.265107	0.54648	61	8	-0.148772	0.425862
2km	40km	61	8	-0.268626	0.494741	61	8	-0.156809	0.379282
2km	50km	61	8	-0.237288	0.359223	61	8	-0.161074	0.337175
2km	60km	61	8	-0.225005	0.294297	61	8	-0.170417	0.335521
2km	70km	61	8	-0.232274	0.274007	61	8	-0.182428	0.334686
2km	80km	61	8	-0.240792	0.264459	61	8	-0.191391	0.332454
2km	90km	61	8	-0.248162	0.23438	61	8	-0.204693	0.318591
5km	0.5km	55	44	-0.0503982	0.109385	55	40	-0.0341012	0.119595
5km	1.5km	55	44	-0.0717261	0.215457	55	40	-0.0420549	0.195859
5km	3km	55	44	-0.0896699	0.248083	55	40	-0.0490002	0.199362
5km	5km	55	44	-0.113787	0.281902	55	40	-0.0619839	0.223383
5km	10km	55	44	-0.174105	0.495165	55	40	-0.09964	0.430042
5km	15km	55	44	-0.193191	0.502278	55	40	-0.110223	0.417131
5km	20km	55	44	-0.226392	0.533278	55	40	-0.12649	0.420821
5km	30km	55	44	-0.294356	0.625415	55	40	-0.153019	0.448307
5km	40km	55	44	-0.315327	0.611798	55	40	-0.162409	0.40333
5km	50km	55	44	-0.295481	0.512833	55	40	-0.167473	0.360464
5km	60km	55	44	-0.291503	0.458536	55	40	-0.178876	0.361277
5km	70km	55	44	-0.304087	0.439279	55	40	-0.191932	0.362113
5km	80km	55	44	-0.31581	0.427086	55	40	-0.201539	0.360957
5km	90km	55	44	-0.326552	0.386119	55	40	-0.216277	0.347348
10km	0.5km	33	50	-0.0503376	0.124518	34	50	-0.0361532	0.142271
10km	1.5km	33	50	-0.0682928	0.185865	34	50	-0.0423949	0.199113
10km	3km	33	50	-0.0815287	0.200453	34	50	-0.0488651	0.20036
10km	5km	33	50	-0.107976	0.241127	34	50	-0.0653945	0.239914
10km	10km	33	50	-0.157358	0.415252	34	50	-0.0854643	0.348945
10km	15km	33	50	-0.170174	0.402894	34	50	-0.0912847	0.312269
10km	20km	33	50	-0.204704	0.439061	34	50	-0.108588	0.335583
10km	30km	33	50	-0.269811	0.526358	34	50	-0.140095	0.407517
10km	40km	33	50	-0.302478	0.532993	34	50	-0.152169	0.374978
10km	50km	33	50	-0.307625	0.496023	34	50	-0.150096	0.310099
10km	60km	33	50	-0.300152	0.463232	34	50	-0.152481	0.299679
10km	70km	33	50	-0.309723	0.446643	34	50	-0.157301	0.285594
10km	80km	33	50	-0.328966	0.444562	34	50	-0.166782	0.288511
10km	90km	33	50	-0.347725	0.414294	34	50	-0.175003	0.265003
15km	0.5km	24	50	-0.0596567	0.163214	25	50	-0.0379713	0.142899
15km	1.5km	24	50	-0.0698671	0.255798	25	50	-0.0459966	0.235797
15km	3km	24	50	-0.0770176	0.249875	25	50	-0.0516997	0.224827
15km	5km	24	50	-0.100085	0.281929	25	50	-0.0660514	0.246029
15km	10km	24	50	-0.17993	0.518122	25	50	-0.0929869	0.4071
15km	15km	24	50	-0.205269	0.529019	25	50	-0.106774	0.404092
15km	20km	24	50	-0.235499	0.538541	25	50	-0.123592	0.402033
15km	30km	24	50	-0.299157	0.607327	25	50	-0.151033	0.436101
15km	40km	24	50	-0.336332	0.612095	25	50	-0.15903	0.399529
15km	50km	24	50	-0.345737	0.59126	25	50	-0.15874	0.346021
15km	60km	24	50	-0.35248	0.571555	25	50	-0.165242	0.350112
15km	70km	24	50	-0.367546	0.558965	25	50	-0.171515	0.34216
15km	80km	24	50	-0.385863	0.550943	25	50	-0.178343	0.337353
15km	90km	24	50	-0.417114	0.533465	25	50	-0.188941	0.320383
20km	0.5km	18	50	-0.0593438	0.160493	20	50	-0.0397103	0.150134
20km	1.5km	18	50	-0.071596	0.21458	20	50	-0.0454943	0.228162
20km	3km	18	50	-0.0827794	0.218068	20	50	-0.0527809	0.229455
20km	5km	18	50	-0.10917	0.253235	20	50	-0.0696342	0.269686
20km	10km	18	50	-0.185585	0.488067	20	50	-0.105063	0.469582
20km	15km	18	50	-0.220485	0.509769	20	50	-0.125885	0.492398
20km	20km	18	50	-0.259228	0.524985	20	50	-0.148923	0.506629
20km	30km	18	50	-0.328111	0.609645	20	50	-0.173251	0.526286
20km	40km	18	50	-0.358299	0.577822	20	50	-0.180477	0.466044
20km	50km	18	50	-0.350797	0.541338	20	50	-0.163891	0.369932
20km	60km	18	50	-0.362283	0.535004	20	50	-0.165276	0.357941
20km	70km	18	50	-0.38485	0.532673	20	50	-0.169902	0.352064
20km	80km	18	50	-0.408845	0.520543	20	50	-0.176688	0.345393
20km	90km	18	50	-0.439081	0.490072	20	50	-0.182737	0.313043
30km	0.5km	14	50	-0.0685892	0.189914	13	50	-0.0344062	0.124954
30km	1.5km	14	50	-0.0690218	0.252448	13	50	-0.0407983	0.205563
30km	3km	14	50	-0.0804774	0.262453	13	50	-0.0480137	0.212384
30km	5km	14	50	-0.106821	0.302413	13	50	-0.064329	0.246459
30km	10km	14	50	-0.205975	0.550623	13	50	-0.106519	0.463214
30km	15km	14	50	-0.257476	0.586902	13	50	-0.131486	0.483056
30km	20km	14	50	-0.31029	0.609762	13	50	-0.153485	0.467524
30km	30km	14	50	-0.40255	0.680529	13	50	-0.196832	0.477082
30km	40km	14	50	-0.450762	0.665395	13	50	-0.167753	0.40536
30km	50km	14	50	-0.470646	0.61976	13	50	-0.163026	0.361767
30km	60km	14	50	-0.479669	0.601628	13	50	-0.171701	0.372229
30km	70km	14	50	-0.469306	0.61617	13	50	-0.18049	0.378094
30km	80km	14	50	-0.494478	0.606376	13	50	-0.192661	0.384951
30km	90km	14	50	-0.517666	0.590428	13	50	-0.205187	0.373828
40km	0.5km	11	50	-0.0488833	0.124384	12	50	-0.041988	0.169288
40km	1.5km	11	50	-0.0515854	0.148781	12	50	-0.041208	0.221106
40km	3km	11	50	-0.0633618	0.16642	12	50	-0.0486062	0.225219
40km	5km	11	50	-0.086965	0.195286	12	50	-0.0661458	0.262387
40km	10km	11	50	-0.17898	0.460465	12	50	-0.112165	0.489517
40km	15km	11	50	-0.230808	0.531851	12	50	-0.134881	0.519407
40km	20km	11	50	-0.281294	0.571747	12	50	-0.159375	0.523452
40km	30km	11	50	-0.35532	0.667053	12	50	-0.187873	0.523089
40km	40km	11	50	-0.370205	0.64485	12	50	-0.160963	0.433358
40km	50km	11	50	-0.377648	0.613511	12	50	-0.158638	0.392562
40km	60km	11	50	-0.384254	0.597068	12	50	-0.171044	0.402419
40km	70km	11	50	-0.404565	0.600654	12	50	-0.184836	0.406812
40km	80km	11	50	-0.420364	0.569599	12	50	-0.200143	0.41301
40km	90km	11	50	-0.476177	0.537493	12	50	-0.215887	0.405034
50km	0.5km	9	50	-0.0849483	0.211805	9	50	-0.0489874	0.184213
50km	1.5km	9	50	-0.0679394	0.246031	9	50	-0.0423692	0.248254
50km	3km	9	50	-0.0811469	0.262402	9	50	-0.0506538	0.251723
50km	5km	9	50	-0.125593	0.326878	9	50	-0.0671386	0.283825
50km	10km	9	50	-0.244452	0.600851	9	50	-0.102631	0.457965
50km	15km	9	50	-0.297218	0.625533	9	50	-0.115892	0.460594
50km	20km	9	50	-0.368317	0.629161	9	50	-0.141778	0.47507
50km	30km	9	50	-0.474418	0.666264	9	50	-0.17177	0.497029
50km	40km	9	50	-0.528655	0.643333	9	50	-0.171138	0.453519
50km	50km	9	50	-0.541723	0.606093	9	50	-0.160952	0.39337
50km	60km	9	50	-0.56346	0.577061	9	50	-0.172191	0.391375
50km	70km	9	50	-0.626637	0.58289	9	50	-0.18704	0.385816
50km	80km	9	50	-0.660316	0.585921	9	50	-0.208971	0.387268
50km	90km	9	50	-0.693037	0.566357	9	50	-0.230743	0.385935

## Sheet: Mammals
(b). Mammal site subsampling analyses.
Min distance between sites	Spatial extent	Mammals
		Species richness				Functional richness
		Site number	Bootstrap number	Slope	R²	Site number	Bootstrap number	Slope	R²
2km	0.5km	71	8	-0.00617913	0.00164387	64	8	0.00199608	0.00107004
2km	1.5km	71	8	-0.0437559	0.0201916	64	8	-0.0168509	0.017306
2km	3km	71	8	-0.0720327	0.0411007	64	8	-0.0325203	0.051298
2km	5km	71	8	-0.086209	0.0445389	64	8	-0.042446	0.0683432
2km	10km	71	8	-0.122016	0.0776134	64	8	-0.0688112	0.152244
2km	15km	71	8	-0.177906	0.127183	64	8	-0.0796671	0.150077
2km	20km	71	8	-0.255598	0.222705	64	8	-0.0981748	0.169573
2km	30km	71	8	-0.325383	0.280682	64	8	-0.128883	0.217514
2km	40km	71	8	-0.38006	0.295551	64	8	-0.13209	0.187879
2km	50km	71	8	-0.384231	0.24793	64	8	-0.136906	0.164106
2km	60km	71	8	-0.373771	0.206535	64	8	-0.12512	0.116983
2km	70km	71	8	-0.404872	0.203339	64	8	-0.134191	0.112146
2km	80km	71	8	-0.44748	0.224071	64	8	-0.145189	0.122326
2km	90km	71	8	-0.506579	0.259788	64	8	-0.159675	0.130098
5km	0.5km	64	47	0.000708537	0.00207792	57	42	0.00380871	0.00252425
5km	1.5km	64	47	-0.0394673	0.0161488	57	42	-0.0158763	0.0152717
5km	3km	64	47	-0.0666725	0.0355564	57	42	-0.0296338	0.0426022
5km	5km	64	47	-0.0798796	0.0390243	57	42	-0.0392995	0.0599028
5km	10km	64	47	-0.114159	0.0701775	57	42	-0.0652889	0.143159
5km	15km	64	47	-0.167661	0.117943	57	42	-0.0737865	0.135852
5km	20km	64	47	-0.249429	0.222191	57	42	-0.09164	0.155741
5km	30km	64	47	-0.325921	0.292073	57	42	-0.124305	0.212503
5km	40km	64	47	-0.387417	0.315438	57	42	-0.125472	0.178682
5km	50km	64	47	-0.39615	0.270107	57	42	-0.129835	0.155148
5km	60km	64	47	-0.394663	0.234301	57	42	-0.117801	0.108241
5km	70km	64	47	-0.431994	0.23466	57	42	-0.126511	0.103557
5km	80km	64	47	-0.482649	0.262291	57	42	-0.13826	0.11496
5km	90km	64	47	-0.550888	0.305666	57	42	-0.153869	0.124319
10km	0.5km	40	50	0.0135619	0.0144818	35	50	0.010699	0.0157494
10km	1.5km	40	50	-0.0321804	0.0285271	35	50	-0.0117678	0.0170883
10km	3km	40	50	-0.059524	0.0480359	35	50	-0.0297172	0.0482262
10km	5km	40	50	-0.078621	0.0598411	35	50	-0.040065	0.0673323
10km	10km	40	50	-0.098743	0.0781104	35	50	-0.06257	0.145531
10km	15km	40	50	-0.159883	0.131503	35	50	-0.0700801	0.136392
10km	20km	40	50	-0.280784	0.315321	35	50	-0.0859277	0.151393
10km	30km	40	50	-0.364755	0.404539	35	50	-0.117985	0.218299
10km	40km	40	50	-0.429231	0.4225	35	50	-0.124569	0.202178
10km	50km	40	50	-0.451693	0.382457	35	50	-0.133633	0.192181
10km	60km	40	50	-0.439538	0.335774	35	50	-0.120741	0.141683
10km	70km	40	50	-0.480511	0.337115	35	50	-0.133401	0.144912
10km	80km	40	50	-0.507361	0.345086	35	50	-0.143351	0.156678
10km	90km	40	50	-0.573719	0.390938	35	50	-0.15789	0.165356
15km	0.5km	27	50	0.0216101	0.0338484	27	50	0.0162073	0.0301632
15km	1.5km	27	50	-0.0210696	0.041136	27	50	-0.0127336	0.0312947
15km	3km	27	50	-0.0440417	0.0575291	27	50	-0.0293642	0.0647574
15km	5km	27	50	-0.0547659	0.0573026	27	50	-0.0418855	0.0912791
15km	10km	27	50	-0.0989688	0.0900515	27	50	-0.0709898	0.196051
15km	15km	27	50	-0.165837	0.144062	27	50	-0.0808722	0.184863
15km	20km	27	50	-0.254939	0.254218	27	50	-0.0954581	0.188247
15km	30km	27	50	-0.336421	0.324883	27	50	-0.12192	0.236573
15km	40km	27	50	-0.406913	0.358895	27	50	-0.126926	0.218604
15km	50km	27	50	-0.43673	0.338974	27	50	-0.139247	0.217683
15km	60km	27	50	-0.438765	0.311788	27	50	-0.143125	0.201708
15km	70km	27	50	-0.475354	0.313287	27	50	-0.161627	0.214676
15km	80km	27	50	-0.525352	0.337352	27	50	-0.167202	0.219055
15km	90km	27	50	-0.591745	0.375085	27	50	-0.182371	0.229428
20km	0.5km	21	50	0.0214676	0.0303051	22	50	0.0155011	0.0297448
20km	1.5km	21	50	-0.0340223	0.0535921	22	50	-0.00579647	0.0195538
20km	3km	21	50	-0.0725471	0.0844256	22	50	-0.0213805	0.042089
20km	5km	21	50	-0.0968504	0.101055	22	50	-0.033562	0.0690218
20km	10km	21	50	-0.137691	0.150642	22	50	-0.0687017	0.206292
20km	15km	21	50	-0.211545	0.213558	22	50	-0.0758749	0.187778
20km	20km	21	50	-0.302928	0.325436	22	50	-0.0906357	0.194564
20km	30km	21	50	-0.364649	0.374425	22	50	-0.126669	0.274818
20km	40km	21	50	-0.417871	0.387021	22	50	-0.139553	0.269239
20km	50km	21	50	-0.433772	0.356375	22	50	-0.147708	0.260888
20km	60km	21	50	-0.435146	0.332981	22	50	-0.156435	0.250743
20km	70km	21	50	-0.473567	0.338736	22	50	-0.176514	0.270435
20km	80km	21	50	-0.511039	0.349005	22	50	-0.173927	0.26347
20km	90km	21	50	-0.571634	0.379655	22	50	-0.185755	0.265808
30km	0.5km	15	50	-0.016487	0.0741295	15	50	0.0155762	0.0498734
30km	1.5km	15	50	-0.0602724	0.128697	15	50	-0.00471224	0.0355669
30km	3km	15	50	-0.0953887	0.17201	15	50	-0.0164279	0.0521594
30km	5km	15	50	-0.117459	0.196375	15	50	-0.0279499	0.0767972
30km	10km	15	50	-0.158949	0.227193	15	50	-0.0675827	0.212946
30km	15km	15	50	-0.22778	0.281402	15	50	-0.0721624	0.188674
30km	20km	15	50	-0.347116	0.434502	15	50	-0.0800139	0.175391
30km	30km	15	50	-0.411632	0.486966	15	50	-0.121437	0.273743
30km	40km	15	50	-0.473459	0.497269	15	50	-0.13949	0.291843
30km	50km	15	50	-0.514111	0.478105	15	50	-0.148877	0.288949
30km	60km	15	50	-0.54549	0.473001	15	50	-0.152827	0.275615
30km	70km	15	50	-0.592706	0.474145	15	50	-0.172224	0.296597
30km	80km	15	50	-0.628216	0.479462	15	50	-0.169241	0.291063
30km	90km	15	50	-0.662253	0.49874	15	50	-0.179233	0.291779
40km	0.5km	13	50	0.0184052	0.0853259	12	50	0.0114534	0.0516562
40km	1.5km	13	50	-0.0158224	0.0926367	12	50	-0.0036608	0.0552974
40km	3km	13	50	-0.03958	0.122916	12	50	-0.0108336	0.105569
40km	5km	13	50	-0.0580109	0.132503	12	50	-0.0167968	0.110982
40km	10km	13	50	-0.0738735	0.140394	12	50	-0.0471108	0.19035
40km	15km	13	50	-0.120264	0.179833	12	50	-0.0492206	0.16821
40km	20km	13	50	-0.222463	0.282088	12	50	-0.0532625	0.176315
40km	30km	13	50	-0.355753	0.391724	12	50	-0.112843	0.296458
40km	40km	13	50	-0.436251	0.435796	12	50	-0.121397	0.334105
40km	50km	13	50	-0.465071	0.414364	12	50	-0.152508	0.320654
40km	60km	13	50	-0.489325	0.399413	12	50	-0.171783	0.325171
40km	70km	13	50	-0.542868	0.408724	12	50	-0.191132	0.334363
40km	80km	13	50	-0.540739	0.397047	12	50	-0.175637	0.302672
40km	90km	13	50	-0.575478	0.412638	12	50	-0.184716	0.300686
50km	0.5km	11	50	-0.0199504	0.104642	11	50	0.00602014	0.0773002
50km	1.5km	11	50	-0.107307	0.172942	11	50	-0.0168058	0.105438
50km	3km	11	50	-0.171291	0.273903	11	50	-0.0299788	0.182535
50km	5km	11	50	-0.201374	0.295731	11	50	-0.0368458	0.198905
50km	10km	11	50	-0.141263	0.256925	11	50	-0.0616659	0.278424
50km	15km	11	50	-0.205278	0.311369	11	50	-0.069378	0.253155
50km	20km	11	50	-0.319611	0.426347	11	50	-0.0822551	0.258808
50km	30km	11	50	-0.412753	0.50167	11	50	-0.123808	0.36793
50km	40km	11	50	-0.486	0.514886	11	50	-0.139419	0.384089
50km	50km	11	50	-0.510618	0.472722	11	50	-0.160613	0.372276
50km	60km	11	50	-0.543458	0.454565	11	50	-0.177539	0.354679
50km	70km	11	50	-0.599348	0.454645	11	50	-0.207259	0.367914
50km	80km	11	50	-0.590168	0.437851	11	50	-0.197373	0.329446
50km	90km	11	50	-0.615493	0.451501	11	50	-0.21463	0.329084
