# Supplementary material for: Low level of anthropization linked to harsh vertebrate biodiversity declines in Amazonia
Source: Nat Commun. 2022 Jun 7;13:3290. doi: 10.1038/s41467-022-30842-2 (PMC9174194; doi:10.1038/s41467-022-30842-2)
Supplement: Supplementary file 9 — Supplementary Software 1 [file 41467_2022_30842_MOESM9_ESM.zip]

Archive with 1 entries (1 files):
- R code for the main analyses.R
