# Supplementary material for: Low level of anthropization linked to harsh vertebrate biodiversity declines in Amazonia
Source: Nat Commun. 2022 Jun 7;13:3290. doi: 10.1038/s41467-022-30842-2 (PMC9174194; doi:10.1038/s41467-022-30842-2)
Supplement: Supplementary file 9 — Supplementary Software 1 [file 41467_2022_30842_MOESM9_ESM.zip › R code for the main analyses.R]

# libraries 
library(rlist)
library(lmerTest)
library(lme4)#GLMm
library(MuMIn)#r2
library(ggplot2)
library(cowplot)
library(ade4)
library(ggsignif)
library(lmerTest)
library(nlme)#LMm)
library(plyr)
library(dplyr)
library(vegan)
library(ggrepel)
library(dichromat)


#0) SOMMAIRE ----
#1) Import data

#2) Mixed models
  #2a) Example of the implementation of species richness models
  #2b) Example of the implementation of functional richness models
  #2c) Customize table to compute Fig.3 (see main text)
  #2d) Create Fig.3 (see main text)

#3) Model predictions at the most relevant spatial extent 
  #3a) Species richness
  #3b) Functional richness
  #3c) Create Fig. 4 (see main text)

#4) Functional space
  #4a) Example of how to display functional space with continuous and categorical traits (See Fig. 5A,B)
  #4b) Generate and plot all convex hulls of each site (See Fig. 5C,D,E,F)

#____________________________________________________
#1) Import data----
#____________________________________________________


# Explanatory variable
#Table S5 provides deforestation percentages for each spatial extent (14 spatial extents) and for each site. 


# Random variables
#Table S5 provides Strahler order and drainage basin.


# Explained variables
#Table S5 provides species and functional richness for fish and mammals.

#____________________________________________________
#2) Mixed models----
#____________________________________________________

#Extracting p-values, slopes and R²

#For glmer models (species richness)
table_glm_mixte<- function(x) {
  data.frame(
    "Slope"=coef(summary(x))["sqrt(def_tot)","Estimate"],
    "p-value"=coef(summary(x))["sqrt(def_tot)","Pr(>|z|)"])}

#For lmer models (functional richness)
table_LMm<- function(x) {
  data.frame(
    "Slope"=coef(summary(x))["sqrt(def_tot)","Estimate"],
    "p-value"=coef(summary(x))["sqrt(def_tot)","Pr(>|t|)"],
    "R2m"=r.squaredGLMM(x)[1,"R2m"],
    "R2c"=r.squaredGLMM(x)[1,"R2c"],
    "SW"=shapiro.test(residuals(x))[[2]]
  )}


#2a) Example of the implementation of species richness models----

#models (this is an example of the structure of the models)
#model needs to be adapted to data provided in Table S5 or personal data
#Nb_sp   = fish or mammal species richness
#def_tot = percentage of deforestation at the desired extent
#data    = Table S5 or personal data

mod_sr_def_random_pois= lapply(list_buf_div_fish_mammals, function(x) {
  glmer(Nb_sp~sqrt(def_tot)+(1|Strahler)+(1|Drainage.basin),family=poisson,data=x[x$inv=="fish_and_mammals",])})

#Extracting p-values and slopes 
tab_def_sr_mixte=list.rbind(lapply(mod_sr_def_random_pois, table_glm_mixte))

#Extracting R²
r2=lapply(list_buf_div_fish_mammals, function(x) { 
r.squaredGLMM(glmer(Nb_sp~sqrt(def_tot)+(1|Strahler)+(1|Drainage.basin),family=poisson,data=x[x$inv=="fish_and_mammals",]))})

#Keep only marginal R² values
r2=lapply(r2, function(x) {x[1,]})
r2=list.rbind(r2)

##merge p-values,slopes and R²
tab_def_sr_mixte=cbind(tab_def_sr_mixte, r2)
tab_def_sr_mixte$SW=NA
tab_def_sr_mixte$variable="SR"


#2b) Example of the implementation of functional richness models----


#models (this is an example of the structure of the models)
#model needs to be adapted to data provided in Table S5 or personal data
#FRic   = fish or mammal functional richness
#def_tot = percentage of deforestation at the desired extent
#data    = Table S5 or personal data

mod_FRic_def_random=lapply(list_buf_div_fish_mammals, function(x) { 
  lmer(FRic~sqrt(def_tot)+(1|Strahler)+(1|Drainage.basin),data=x[x$inv=="fish_and_mammals",])})

#Extracting p-values, slopes and R²
tab_def_FRic_mixte=lapply(mod_FRic_def_random, table_LMm)
tab_def_FRic_mixte=list.rbind(tab_def_FRic_mixte)
tab_def_FRic_mixte$variable="FRic"


#2c) Customize table to compute Fig.3 (see main text)----

tab_fig3        = rbind(tab_def_sr_mixte, tab_def_FRic_mixte)
tab_fig3$Effect = ifelse(tab_fig3$p.value>0.05, "Non significant", "Significant")
tab_fig3$buff   = rownames(tab_fig3)
tab_fig3$buff   = factor(tab_fig3$buff, 
         levels = c("0.5km","1.5km","3km","5km","10km", "15km","20km","30km","40km","50km","60km","70km","80km","90km"))
tab_fig3$col    = rep(14:1,2)


#2d) Create Fig.3 (see main text)----


  #Percentage of variance explained (R²)
  R2 = ggplot(tab_fig3[tab_fig3$variable=="SR",], aes(x=buff, y=R2m, col=col))+
    theme_classic(base_size =22)+
    labs(x="Spatial extent")+
    labs(y=expression(paste("% Explained variance (R"^{2}, ")")))+
    theme(axis.text.x = element_text(angle = 30),legend.position = "none")+
     geom_point(aes(shape=factor(Effect)), size=11, stroke=3)+
    scale_colour_gradientn(colours=col_figs)+
    scale_shape_manual(values = c(16))+
    geom_rect(aes(xmin=7.5,xmax=8.5, ymin = -Inf, ymax = Inf), fill="grey", alpha=0.01,color=NA)
  
  #Slope 
  Slope = ggplot(tab_fig3[tab_fig3$variable=="SR",], aes(x=buff,y=Slope, col=col))+
    theme_classic(base_size =22)+
    labs(x="Spatial extent", y=" Deforestation effect (Slope)")+
    theme(axis.text.x = element_text(angle = 30))+
    geom_point(aes(shape=factor(Effect)), size=11, stroke=3)+
    scale_colour_gradientn(colours=col_figs)+
    scale_shape_manual(values = c(16))+
    theme(legend.position = "none")+
    geom_rect(aes(xmin=7.5,xmax=8.5,  ymin = -Inf, ymax = Inf),fill="grey", alpha=0.01,color=NA)


plot_grid(R2, Slope, ncol=2, nrow=2, scale=0.94, labels= c("A", "B"), label_size = 22)

#______________________________________________________________
#3) Model predictions at the most relevant spatial extent ---- 
#______________________________________________________________

#This is an example of model prediction at the most relevant spatial extent in which deforestation is considered
#Code needs to be adapted to data generated in part 2  or personal data
# buf    = deforestation percentage at the desired spatial extent
#model   = models generated at the previous step (see part 2)

#3a) Species richness----
predictions_sr <- fitted(model$buf)
tab_fish$fit_sr=predictions_sr
plot(predictions_sr~tab_fish$def_tot,col="purple")

#3b) Functional richness----
predictions_fric <- predict(model$buf)
tab_fish$fit_fric=predictions_fric
plot(predictions_fric~tab_fish$def_tot)


#3c) Create Fig. 4 (see main text)----

ggpredict(mod_sr_def_random_pois$buf, c("def_tot")) %>% plot(rawdata = TRUE, jitter = .01)

Species_richness = ggplot(data=tab_fish, aes(x=def_tot, y=fit_sr))+ 
  #geom_point(col="blue")+#points for predictions
  stat_smooth(method = "glm", method.args = list(family=poisson), size = 1,col="coral2", fill="coral2", alpha=0.6)+
  theme_classic(base_size =22)+
  geom_point(aes(x=def_tot, y=Nb_sp), col="black")+
  labs(x="Percentage of upstream deforestation",y="Species richness")

  Functional_richness = ggplot(data=tab_fish, aes(x=def_tot, y=fit_fric) )+ 
  geom_point()+
  #points for predictions
  stat_smooth(method = "lm", size = 1,col="coral2", fill="coral2", alpha=0.6)+
  theme_classic(base_size =22)+
  geom_point(aes(x=def_tot, y=FRic), col="black")+
  labs(x="Percentage of upstream deforestation", y="Functional richness") 


plot_grid(Species_richness, Functional_richness, ncol=2, nrow=2, scale=0.9,labels  =c("A", "B"), label_size = 22)

#_______________________
#4) Functional space----
#_______________________

#4a) Example of how to display functional space with continuous and categorical traits----

#Table S3 provides fish and mammal species coordinates on the PCoA axis 
#(See methods for more explanations on the computation of species coordinates from the functional traits)


#global hull on axis 1 and 2
#sp_coordi_traits dataset may be replaced by Table S3 or personal data
sp_coordi_traits$hull="global"
#global hull on axis 1 and 2
find_hull <- function(df) df[chull(df$Axis.1, df$Axis.2), ]
EF_1_2<- ddply(sp_coordi_traits, "hull", find_hull)
hulls_sites<- ddply(sp_coordi_traits_sin_NA, "Species.type", find_hull)

# Traits fit with ordination 

#Selection of the relevant functional traits
#Example with fish traits
traits_selected = c("Ed.Hd","Bbl.Bl","Mo.Bd","Jl.Hd","Eh.Bd", "PFi.Bd","PFl.Bl","CFd.CPd","Max_lenght","Bl.Bd","Hd.Bd",
                   "Prefered_substrate","Motility","Gregariousness","Water_column_position","Territorial", "Guild3" )

#Fit Vector and factors onto ordination (continuous and categorical traits)
var_1_2 <- envfit(sp_coordi_traits[,c("Axis.1","Axis.2" )], sp_coordi_traits[,traits_selected],perm = 999,na.rm = TRUE)

#Get determination coefficient (R²) of the correlation between continuous traits and ordination
coordo_var_morpho_1_2<-as.data.frame(var_1_2$vectors$arrows*sqrt(var_1_2$vectors$r))
coordo_var_morpho_1_2$traits<-rownames(coordo_var_morpho_1_2)
coordo_var_morpho_1_2[, c("Axis.1","Axis.2")]=(coordo_var_morpho_1_2[, c("Axis.1","Axis.2")])/2.5

#Merge vectors values, determination coefficient (R²) and associated p.values for continuous traits
vec_fl=cbind(var_1_2$vectors$arrows,var_1_2$vectors$pvals,var_1_2$vectors$r)

#determine significance threshold for continuous traits
signi=vec_fl[vec_fl[,3]<0.05,]
signi=rownames(signi)

#Merge p.values of the correlation between categorical traits and ordination 
#and mean position of categorical traits on the two first axes of the PCoA

cat_fl=cbind(var_1_2$factors$pvals, var_1_2$factors$r)
coordo_eco_1_2_fl=as.data.frame(var_1_2$factors$centroids)

factor_fl=cbind("NA","NA",var_1_2$factors$pvals,var_1_2$factors$r)
trait_contribution_fl=as.data.frame(rbind(vec_fl,factor_fl))
colnames(trait_contribution_fl)[c(3,4)]=c("p-value","R2")
coordo_eco_1_2_fl$type_trait=c("hard","none","soft",
                               "migrateur","mobile","sedentary",
                               "solitary","gregarious",
                               "benthic","benthopelagic","demersal","pelagic",
                               "non_territorial","territorial",
                               "Detritivore","Herbivore","Omnivore","Predator ")

#Associate colors to each categorical traits
col_cat_traits_eco=c("red4","red4","red4",
                     "slateblue4","slateblue4","slateblue4",
                     "orchid3", "orchid3",
                     "aquamarine4","aquamarine4", "aquamarine4","aquamarine4",
                     "sienna2","sienna2",
                     rep('pink',4))


#plot functional space (See Fig. 5A,B main text).

Espace_fl=ggplot(data=sp_coordi_traits, (aes(x=Axis.1,y=Axis.2)))+
  #plot global hull of functional space
  geom_polygon(data=EF_1_2,alpha=0.00, colour="darkgrey",linetype =2)+
  #customizing plot
  geom_hline(yintercept=0)+ 
  geom_vline(xintercept=0)+
  theme_classic(base_size = 18)+
  #plot coordinates of categorical traits
  geom_point(data = coordo_eco_1_2_fl, aes(x=Axis.1,y=Axis.2), shape=3,  col=col_cat_traits_eco, size=3)+
  geom_text_repel(data = coordo_eco_1_2_fl,aes(x=Axis.1,y=Axis.2,label=type_trait), col=col_cat_traits_eco, size=7)+
  #plot coordinates of continuous traits
  geom_segment(data=coordo_var_morpho_1_2[signi,],aes(x=0,xend=Axis.1-0.01,y=0,yend=Axis.2-0.01),
              arrow = arrow(length = unit(0.3, "cm")),colour="black",inherit_aes=FALSE, linetype="dashed") + 
  geom_text(data=coordo_var_morpho_1_2[signi,],aes(x=Axis.1,y=Axis.2,label=species),size=7,colour="black")


#4b) Generate and plot all convex hull of each site (See Fig. 5C,D,E,F)----

#An example for non-deforested sites is provided. Code may be adapted to plot fish or mammals functional space for deforested or
#non-deforested sites. 


#Site_pristine = species by site matrices with non-deforested sites selected based on the 0.33% threshold (see methods)
#Table S7 provides species by site matrices for fish and mammals
#Table S5 provides percentage of deforestation to categorize sites in deforested or non-deforested sites.

#Find global hull regardless habitat type (deforested or non-deforested)
find_hull <- function(df) df[chull(df$Axis.1, df$Axis.2), ]

#Compute convex hull for each non-deforested site.
list_pris = list()
for (i in 1:nrow(Sites_pristine)){
  #select species of site i
  t = Sites_pristine[i,2:ncol(Sites_pristine)]
  #conserve only species present in site i
  t = colnames(t[,which(t>0)])
  #select in sp_coordi_trait (Table S3) species coordinates present in non-deforested sites. 
  trait_p = sp_coordi_trait %>%filter(species %in% t)
  #compute convex hull
  t2<- ddply(trait_p, "hull", find_hull)
  list_pris[[length(list_pris)+1]] = t2
}


#bind all the df of the list
bindlist_p = bind_rows(list_pris, .id = "Site_id")

#format as.numeric 
bindlist_p$Site_id = as.numeric(bindlist_p$Site_id)

#calculate a cumulative percentage of sites. For example  2 sites represents (2/39*100)
#5.12 percents of all the non-deforested sites
bindlist_p$site_percent= (bindlist_p$Site_id/39*100)

bindlist_p$convex_n = as.factor(bindlist_p$convex_n)

#generate a gradient of colours for each percentage of sites
nlevels(bindlist_p$convex_n) #39 non deforested_sites
colfunc <- colorRampPalette(c("white", "white"))
col_p = colfunc(nlevels(bindlist_p$convex_n))
plot(rep(1,39),col=colfunc(39),pch=19,cex=3)


#Plot Fig.5 C,D,E,F
  ggplot()+
  geom_polygon(aes(x=Axis.1,y=Axis.2, fill = site_percent, color = convex_n ), alpha = 0.07,  data = bindlist_p)+
  scale_fill_continuous(low = "grey35", high = "blue",guide = FALSE)+
  scale_color_manual(values = rep(NA, 39), guide = FALSE)+
  geom_polygon(data=EF_1_2_glob, aes(x=Axis.1,y=Axis.2),colour="darkgrey",fill = NA,linetype =2, size = 1)+
  geom_point(aes(x=Axis.1,y=Axis.2, size = occu), data = traits_pristine)+
  geom_hline(yintercept=0)+ 
  geom_vline(xintercept=0)+
  theme_classic(base_size = 18)+
  labs(fill = "Site (%)")+
  scale_shape_manual(values = c(15,16,17), guide = FALSE)+
  scale_size(range = c(2, 5), guide = FALSE)
